# Supplementary material for: High-Sensitivity Liquid Dielectric Characterization Differential Sensor by 1-Bit Coding DGS
Source: Sensors (Basel). 2022 Dec 29;23(1):372. doi: 10.3390/s23010372 (PMC9823319; doi:10.3390/s23010372)
Supplement: Supplementary file 1 [file sensors-23-00372-s001.zip]

Archive with 1 entries (1 files):
- sensors-2089663-supplementary.xlsx
