# Supplementary material for: High-Sensitivity Liquid Dielectric Characterization Differential Sensor by 1-Bit Coding DGS
Source: Sensors (Basel). 2022 Dec 29;23(1):372. doi: 10.3390/s23010372 (PMC9823319; doi:10.3390/s23010372)
Supplement: Supplementary file 1 [file sensors-23-00372-s001.zip › sensors-2089663-supplementary.xlsx]

## Sheet: bare
simulation				measurement
basic		optimized		basic		optimized
0	-0.40763	2.2	-0.73977	1.5	-4.15442	3e-05	-0.77499
0.0012	-0.40763	2.201	-0.73812	1.5125	-4.17348	0.02003	0.10685
0.0024	-0.40763	2.202	-0.73646	1.525	-4.25669	0.04003	0.07728
0.0036	-0.40764	2.203	-0.73479	1.5375	-4.4256	0.06003	0.05846
0.0048	-0.40764	2.204	-0.73312	1.55	-4.66282	0.08003	0.01428
0.006	-0.40764	2.205	-0.73144	1.5625	-4.9637	0.10003	-0.00892
0.0072	-0.40765	2.206	-0.72976	1.575	-5.24343	0.12003	-0.03275
0.0084	-0.40766	2.207	-0.72807	1.5875	-5.54675	0.14003	-0.0575
0.0096	-0.40767	2.208	-0.72638	1.6	-5.82643	0.16003	-0.06172
0.0108	-0.40768	2.209	-0.72469	1.6125	-5.9965	0.18003	-0.09386
0.012	-0.40769	2.21	-0.72299	1.625	-6.11369	0.20003	-0.15729
0.0132	-0.4077	2.211	-0.72128	1.6375	-6.16777	0.22003	-0.23326
0.0144	-0.40771	2.212	-0.71957	1.65	-6.15184	0.24003	-0.30394
0.0156	-0.40773	2.213	-0.71786	1.6625	-6.11523	0.26003	-0.42586
0.0168	-0.40774	2.214	-0.71614	1.675	-6.02109	0.28003	-0.39684
0.018	-0.40776	2.215	-0.71441	1.6875	-6.00964	0.30003	-0.39054
0.0192	-0.40778	2.216	-0.71268	1.7	-5.99597	0.32003	-0.34825
0.0204	-0.4078	2.217	-0.71095	1.7125	-6.03174	0.34003	-0.34757
0.0216	-0.40781	2.218	-0.70921	1.725	-6.20571	0.36003	-0.417
0.0228	-0.40784	2.219	-0.70746	1.7375	-6.40191	0.38003	-0.52676
0.024	-0.40786	2.22	-0.70572	1.75	-6.66611	0.40003	-0.67976
0.0252	-0.40788	2.221	-0.70396	1.7625	-6.95095	0.42003	-0.90426
0.0264	-0.4079	2.222	-0.70221	1.775	-7.2684	0.44003	-0.97123
0.0276	-0.40793	2.223	-0.70044	1.7875	-7.48853	0.46003	-0.88084
0.0288	-0.40795	2.224	-0.69868	1.8	-7.72799	0.48003	-0.81787
0.03	-0.40798	2.225	-0.6969	1.8125	-7.87202	0.50003	-0.76356
0.0312	-0.40801	2.226	-0.69513	1.825	-7.99202	0.52003	-0.7692
0.0324	-0.40804	2.227	-0.69335	1.8375	-7.96185	0.54003	-0.85582
0.0336	-0.40807	2.228	-0.69156	1.85	-7.91167	0.56003	-0.94818
0.0348	-0.4081	2.229	-0.68977	1.8625	-7.84134	0.58003	-1.12967
0.036	-0.40813	2.23	-0.68798	1.875	-7.73882	0.60003	-1.41097
0.0372	-0.40816	2.231	-0.68618	1.8875	-7.76236	0.62003	-1.5399
0.0384	-0.40819	2.232	-0.68438	1.9	-7.83052	0.64003	-1.51571
0.0396	-0.40823	2.233	-0.68257	1.9125	-7.97621	0.66003	-1.32593
0.0408	-0.40826	2.234	-0.68076	1.925	-8.18515	0.68003	-1.17595
0.042	-0.40829	2.235	-0.67894	1.9375	-8.44541	0.70003	-1.1021
0.0432	-0.40833	2.236	-0.67712	1.95	-8.72972	0.72003	-1.09344
0.0444	-0.40837	2.237	-0.6753	1.9625	-9.01034	0.74002	-1.15696
0.0456	-0.4084	2.238	-0.67347	1.975	-9.22987	0.76002	-1.29457
0.0468	-0.40844	2.239	-0.67164	1.9875	-9.36314	0.78002	-1.39055
0.048	-0.40848	2.24	-0.6698	2	-9.46568	0.80002	-1.46399
0.0492	-0.40852	2.241	-0.66796	2.0125	-9.42198	0.82002	-1.37477
0.0504	-0.40856	2.242	-0.66611	2.025	-9.37629	0.84002	-1.18327
0.0516	-0.4086	2.243	-0.66427	2.0375	-9.33966	0.86002	-0.92839
0.0528	-0.40864	2.244	-0.66241	2.05	-9.31229	0.88002	-0.78607
0.054	-0.40868	2.245	-0.66055	2.0625	-9.36602	0.90002	-0.72257
0.0552	-0.40872	2.246	-0.65869	2.075	-9.51533	0.92002	-0.71933
0.0564	-0.40876	2.247	-0.65683	2.0875	-9.74824	0.94002	-0.74006
0.0576	-0.40881	2.248	-0.65496	2.1	-9.99686	0.96002	-0.81109
0.0588	-0.40885	2.249	-0.65308	2.1125	-10.4015	0.98002	-0.88241
0.06	-0.40889	2.25	-0.65121	2.125	-10.7122	1.00002	-0.99312
0.0612	-0.40893	2.251	-0.64932	2.1375	-11.0031	1.02002	-1.07474
0.0624	-0.40898	2.252	-0.64744	2.15	-11.261	1.04002	-1.07696
0.0636	-0.40902	2.253	-0.64555	2.1625	-11.5039	1.06002	-1.07297
0.0648	-0.40906	2.254	-0.64366	2.175	-11.6745	1.08002	-1.06539
0.066	-0.40911	2.255	-0.64176	2.1875	-11.8339	1.10002	-1.05079
0.0672	-0.40915	2.256	-0.63986	2.2	-11.9356	1.12002	-1.03976
0.0684	-0.4092	2.257	-0.63795	2.2125	-12.2353	1.14002	-1.07959
0.0696	-0.40924	2.258	-0.63605	2.225	-12.4985	1.16002	-1.15082
0.0708	-0.40929	2.259	-0.63413	2.2375	-12.8638	1.18002	-1.28634
0.072	-0.40933	2.26	-0.63222	2.25	-13.1677	1.20002	-1.44005
0.0732	-0.40938	2.261	-0.6303	2.2625	-13.67	1.22002	-1.59762
0.0744	-0.40942	2.262	-0.62838	2.275	-14.3168	1.24002	-1.74125
0.0756	-0.40946	2.263	-0.62645	2.2875	-14.7268	1.26002	-1.90083
0.0768	-0.40951	2.264	-0.62452	2.3	-15.2222	1.28002	-2.03685
0.078	-0.40955	2.265	-0.62259	2.3125	-15.7696	1.30002	-2.13292
0.0792	-0.40959	2.266	-0.62065	2.325	-16.0996	1.32002	-2.16908
0.0804	-0.40964	2.267	-0.61871	2.3375	-16.2487	1.34002	-2.20961
0.0816	-0.40968	2.268	-0.61677	2.35	-16.446	1.36002	-2.34283
0.0828	-0.40972	2.269	-0.61482	2.3625	-16.4545	1.38002	-2.59643
0.084	-0.40977	2.27	-0.61287	2.375	-16.565	1.40002	-3.01424
0.0852	-0.40981	2.271	-0.61091	2.3875	-16.3703	1.42002	-3.43617
0.0864	-0.40985	2.272	-0.60896	2.4	-16.234	1.44002	-3.78986
0.0876	-0.40989	2.273	-0.607	2.4125	-16.0625	1.46002	-3.94414
0.0888	-0.40993	2.274	-0.60503	2.425	-15.8699	1.48002	-3.8932
0.09	-0.40997	2.275	-0.60307	2.4375	-15.5054	1.50002	-3.81056
0.0912	-0.41001	2.276	-0.6011	2.45	-15.1049	1.52002	-3.85879
0.0924	-0.41005	2.277	-0.59912	2.4625	-14.8054	1.54002	-4.12105
0.0936	-0.41009	2.278	-0.59715	2.475	-14.3989	1.56002	-4.61016
0.0948	-0.41012	2.279	-0.59517	2.4875	-14.0196	1.58002	-5.20063
0.096	-0.41016	2.28	-0.59318	2.5	-13.5116	1.60002	-5.73947
0.0972	-0.4102	2.281	-0.5912	2.5125	-13.1873	1.62002	-6.01297
0.0984	-0.41023	2.282	-0.58921	2.525	-12.7307	1.64002	-6.05287
0.0996	-0.41027	2.283	-0.58722	2.5375	-12.3947	1.66002	-5.95742
0.1008	-0.4103	2.284	-0.58522	2.55	-11.9596	1.68002	-5.85168
0.102	-0.41033	2.285	-0.58323	2.5625	-11.6586	1.70002	-5.96993
0.1032	-0.41036	2.286	-0.58123	2.575	-11.3228	1.72002	-6.30485
0.1044	-0.41039	2.287	-0.57922	2.5875	-11.0699	1.74002	-6.75939
0.1056	-0.41042	2.288	-0.57722	2.6	-10.7852	1.76002	-7.27316
0.1068	-0.41045	2.289	-0.57521	2.6125	-10.5905	1.78002	-7.69803
0.108	-0.41048	2.29	-0.5732	2.625	-10.4552	1.80002	-8.02686
0.1092	-0.4105	2.291	-0.57118	2.6375	-10.3089	1.82002	-8.21153
0.1104	-0.41053	2.292	-0.56917	2.65	-10.1999	1.84002	-8.29336
0.1116	-0.41055	2.293	-0.56715	2.6625	-10.1754	1.86002	-8.41015
0.1128	-0.41058	2.294	-0.56513	2.675	-10.0564	1.88002	-8.62711
0.114	-0.4106	2.295	-0.5631	2.6875	-10.1454	1.90002	-8.99855
0.1152	-0.41062	2.296	-0.56107	2.7	-10.1232	1.92002	-9.5009
0.1164	-0.41063	2.297	-0.55904	2.7125	-10.1558	1.94002	-10.1698
0.1176	-0.41065	2.298	-0.55701	2.725	-10.256	1.96002	-10.7992
0.1188	-0.41067	2.299	-0.55498	2.7375	-10.3163	1.98002	-11.4885
0.12	-0.41068	2.3	-0.55294	2.75	-10.381	2.00002	-12.094
0.1212	-0.41069	2.301	-0.5509	2.7625	-10.5025	2.02001	-12.6185
0.1224	-0.4107	2.302	-0.54886	2.775	-10.5439	2.04001	-13.1389
0.1236	-0.41071	2.303	-0.54682	2.7875	-10.7226	2.06001	-13.8344
0.1248	-0.41072	2.304	-0.54477	2.8	-10.7766	2.08001	-14.9026
0.126	-0.41073	2.305	-0.54272	2.8125	-10.8098	2.10001	-16.369
0.1272	-0.41073	2.306	-0.54067	2.825	-10.9135	2.12001	-18.1159
0.1284	-0.41073	2.307	-0.53862	2.8375	-10.9707	2.14001	-20.0135
0.1296	-0.41074	2.308	-0.53656	2.85	-11.1185	2.16001	-21.6322
0.1308	-0.41074	2.309	-0.53451	2.8625	-11.3338	2.18001	-21.9573
0.132	-0.41073	2.31	-0.53245	2.875	-11.5483	2.20001	-20.6851
0.1332	-0.41073	2.311	-0.53039	2.8875	-11.858	2.22001	-18.6213
0.1344	-0.41072	2.312	-0.52832	2.9	-12.1741	2.24001	-16.6557
0.1356	-0.41071	2.313	-0.52626	2.9125	-12.4542	2.26001	-15.1132
0.1368	-0.4107	2.314	-0.52419	2.925	-12.8723	2.28001	-13.7876
0.138	-0.41069	2.315	-0.52212	2.9375	-13.1754	2.30001	-12.7733
0.1392	-0.41068	2.316	-0.52005	2.95	-13.4873	2.32001	-11.7467
0.1404	-0.41066	2.317	-0.51798	2.9625	-13.7064	2.34001	-10.8199
0.1416	-0.41064	2.318	-0.5159	2.975	-13.8536	2.36001	-9.8575
0.1428	-0.41062	2.319	-0.51383	2.9875	-13.9798	2.38001	-9.17277
0.144	-0.4106	2.32	-0.51175	3	-14.0421	2.40001	-8.61743
0.1452	-0.41058	2.321	-0.50967	3.0125	-13.8769	2.42001	-8.23447
0.1464	-0.41055	2.322	-0.50759	3.025	-13.8447	2.44001	-7.94424
0.1476	-0.41052	2.323	-0.5055	3.0375	-13.746	2.46001	-7.64781
0.1488	-0.41049	2.324	-0.50342	3.05	-13.6334	2.48001	-7.39115
0.15	-0.41046	2.325	-0.50133	3.0625	-13.6092	2.50001	-7.16338
0.1512	-0.41042	2.326	-0.49924	3.075	-13.5982	2.52001	-7.03654
0.1524	-0.41039	2.327	-0.49715	3.0875	-13.7293	2.54001	-6.91146
0.1536	-0.41035	2.328	-0.49506	3.1	-13.7465	2.56001	-6.78513
0.1548	-0.4103	2.329	-0.49297	3.1125	-13.7786	2.58001	-6.62125
0.156	-0.41026	2.33	-0.49087	3.125	-13.7876	2.60001	-6.51287
0.1572	-0.41021	2.331	-0.48878	3.1375	-13.6125	2.62001	-6.37745
0.1584	-0.41016	2.332	-0.48668	3.15	-13.4106	2.64001	-6.34945
0.1596	-0.41011	2.333	-0.48458	3.1625	-13.0679	2.66001	-6.34993
0.1608	-0.41006	2.334	-0.48248	3.175	-12.588	2.68001	-6.43882
0.162	-0.41	2.335	-0.48038	3.1875	-12.074	2.70001	-6.53675
0.1632	-0.40994	2.336	-0.47828	3.2	-11.4693	2.72001	-6.6017
0.1644	-0.40988	2.337	-0.47617	3.2125	-10.9701	2.74001	-6.63211
0.1656	-0.40982	2.338	-0.47407	3.225	-10.4893	2.76001	-6.57582
0.1668	-0.40975	2.339	-0.47196	3.2375	-10.1496	2.78001	-6.52037
0.168	-0.40969	2.34	-0.46985	3.25	-10.0423	2.80001	-6.43792
0.1692	-0.40961	2.341	-0.46774	3.2625	-10.0467	2.82001	-6.305
0.1704	-0.40954	2.342	-0.46563	3.275	-10.1408	2.84001	-6.1956
0.1716	-0.40946	2.343	-0.46352	3.2875	-10.2588	2.86001	-6.10807
0.1728	-0.40939	2.344	-0.46141	3.3	-10.3937	2.88001	-6.12064
0.174	-0.40931	2.345	-0.45929	3.3125	-10.4988	2.90001	-6.1932
0.1752	-0.40922	2.346	-0.45718	3.325	-10.4704	2.92001	-6.37351
0.1764	-0.40914	2.347	-0.45506	3.3375	-10.2821	2.94001	-6.48343
0.1776	-0.40905	2.348	-0.45295	3.35	-10.0034	2.96001	-6.47225
0.1788	-0.40896	2.349	-0.45083	3.3625	-9.58329	2.98001	-6.2672
0.18	-0.40886	2.35	-0.44871	3.375	-9.11646	3.00001	-5.90499
0.1812	-0.40877	2.351	-0.44659	3.3875	-8.58187	3.02001	-5.48732
0.1824	-0.40867	2.352	-0.44447	3.4	-8.08926	3.04001	-5.22225
0.1836	-0.40857	2.353	-0.44234	3.4125	-7.73173	3.06001	-5.21523
0.1848	-0.40846	2.354	-0.44022	3.425	-7.55417	3.08001	-5.42108
0.186	-0.40836	2.355	-0.43809	3.4375	-7.50603	3.10001	-5.73979
0.1872	-0.40825	2.356	-0.43597	3.45	-7.65499	3.12001	-5.9468
0.1884	-0.40814	2.357	-0.43384	3.4625	-7.89176	3.14001	-5.9203
0.1896	-0.40802	2.358	-0.43171	3.475	-8.14898	3.16001	-5.55298
0.1908	-0.40791	2.359	-0.42959	3.4875	-8.37203	3.18001	-5.02307
0.192	-0.40779	2.36	-0.42746	3.5	-8.50066	3.20001	-4.49666
0.1932	-0.40766	2.361	-0.42532	3.5125	-8.48649	3.22001	-4.19983
0.1944	-0.40754	2.362	-0.42319	3.525	-8.32613	3.24001	-4.20039
0.1956	-0.40741	2.363	-0.42106	3.5375	-8.02668	3.26001	-4.46337
0.1968	-0.40728	2.364	-0.41893	3.55	-7.61663	3.28001	-4.81947
0.198	-0.40715	2.365	-0.41679	3.5625	-7.117	3.30001	-5.06235
0.1992	-0.40702	2.366	-0.41466	3.575	-6.65346	3.32001	-5.08017
0.2004	-0.40688	2.367	-0.41252	3.5875	-6.2666	3.34	-4.80018
0.2016	-0.40674	2.368	-0.41038	3.6	-6.01029	3.36	-4.34922
0.2028	-0.4066	2.369	-0.40824	3.6125	-5.98346	3.38	-3.85101
0.204	-0.40645	2.37	-0.4061	3.625	-6.09822	3.4	-3.48581
0.2052	-0.40631	2.371	-0.40396	3.6375	-6.36757	3.42	-3.41867
0.2064	-0.40616	2.372	-0.40182	3.65	-6.67162	3.44	-3.56938
0.2076	-0.406	2.373	-0.39967	3.6625	-6.984	3.46	-3.87979
0.2088	-0.40585	2.374	-0.39753	3.675	-7.20826	3.48	-4.17237
0.21	-0.40569	2.375	-0.39538	3.6875	-7.29796	3.5	-4.31507
0.2112	-0.40553	2.376	-0.39323	3.7	-7.24733	3.52	-4.18732
0.2124	-0.40537	2.377	-0.39108	3.7125	-7.00815	3.54	-3.80298
0.2136	-0.40521	2.378	-0.38893	3.725	-6.64406	3.56	-3.31879
0.2148	-0.40504	2.379	-0.38678	3.7375	-6.20076	3.58	-2.94515
0.216	-0.40487	2.38	-0.38463	3.75	-5.74326	3.6	-2.80477
0.2172	-0.4047	2.381	-0.38247	3.7625	-5.3499	3.62	-2.92172
0.2184	-0.40453	2.382	-0.38032	3.775	-5.11497	3.64	-3.23131
0.2196	-0.40435	2.383	-0.37816	3.7875	-5.03358	3.66	-3.63445
0.2208	-0.40418	2.384	-0.376	3.8	-5.17732	3.68	-3.842
0.222	-0.40399	2.385	-0.37383	3.8125	-5.45013	3.7	-3.75249
0.2232	-0.40381	2.386	-0.37167	3.825	-5.81891	3.72	-3.35609
0.2244	-0.40363	2.387	-0.3695	3.8375	-6.1795	3.74	-2.86714
0.2256	-0.40344	2.388	-0.36734	3.85	-6.50369	3.76	-2.52086
0.2268	-0.40325	2.389	-0.36516	3.8625	-6.67156	3.78	-2.41626
0.228	-0.40306	2.39	-0.36299	3.875	-6.66016	3.8	-2.58825
0.2292	-0.40287	2.391	-0.36082	3.8875	-6.48847	3.82	-2.9915
0.2304	-0.40267	2.392	-0.35864	3.9	-6.1485	3.84	-3.42104
0.2316	-0.40247	2.393	-0.35645	3.9125	-5.72701	3.86	-3.64861
0.2328	-0.40228	2.394	-0.35427	3.925	-5.26594	3.88	-3.50981
0.234	-0.40207	2.395	-0.35208	3.9375	-4.85794	3.9	-3.06633
0.2352	-0.40187	2.396	-0.34989	3.95	-4.64223	3.92	-2.60851
0.2364	-0.40167	2.397	-0.3477	3.9625	-4.58788	3.94	-2.33252
0.2376	-0.40146	2.398	-0.3455	3.975	-4.722	3.96	-2.30142
0.2388	-0.40125	2.399	-0.3433	3.9875	-5.00959	3.98	-2.52557
0.24	-0.40104	2.4	-0.34109	4	-5.41321	4	-2.95977
0.2412	-0.40083	2.401	-0.33888
0.2424	-0.40061	2.402	-0.33666
0.2436	-0.4004	2.403	-0.33444
0.2448	-0.40018	2.404	-0.33221
0.246	-0.39996	2.405	-0.32998
0.2472	-0.39974	2.406	-0.32774
0.2484	-0.39951	2.407	-0.3255
0.2496	-0.39929	2.408	-0.32325
0.2508	-0.39906	2.409	-0.32099
0.252	-0.39884	2.41	-0.31872
0.2532	-0.39861	2.411	-0.31645
0.2544	-0.39838	2.412	-0.31416
0.2556	-0.39814	2.413	-0.31187
0.2568	-0.39791	2.414	-0.30957
0.258	-0.39768	2.415	-0.30726
0.2592	-0.39744	2.416	-0.30493
0.2604	-0.3972	2.417	-0.30259
0.2616	-0.39696	2.418	-0.30025
0.2628	-0.39672	2.419	-0.29788
0.264	-0.39648	2.42	-0.2955
0.2652	-0.39624	2.421	-0.29311
0.2664	-0.396	2.422	-0.2907
0.2676	-0.39576	2.423	-0.28827
0.2688	-0.39551	2.424	-0.28582
0.27	-0.39526	2.425	-0.28335
0.2712	-0.39502	2.426	-0.28086
0.2724	-0.39477	2.427	-0.27835
0.2736	-0.39452	2.428	-0.2758
0.2748	-0.39427	2.429	-0.27323
0.276	-0.39402	2.43	-0.27063
0.2772	-0.39377	2.431	-0.268
0.2784	-0.39352	2.432	-0.26533
0.2796	-0.39327	2.433	-0.26262
0.2808	-0.39302	2.434	-0.25988
0.282	-0.39276	2.435	-0.25708
0.2832	-0.39251	2.436	-0.25424
0.2844	-0.39225	2.437	-0.25134
0.2856	-0.392	2.438	-0.24839
0.2868	-0.39175	2.439	-0.24537
0.288	-0.39149	2.44	-0.24228
0.2892	-0.39123	2.441	-0.23911
0.2904	-0.39098	2.442	-0.23586
0.2916	-0.39072	2.443	-0.23251
0.2928	-0.39047	2.444	-0.22906
0.294	-0.39021	2.445	-0.2255
0.2952	-0.38995	2.446	-0.2218
0.2964	-0.3897	2.447	-0.21796
0.2976	-0.38944	2.448	-0.21397
0.2988	-0.38918	2.449	-0.20979
0.3	-0.38893	2.45	-0.2054
0.3012	-0.38867	2.451	-0.20079
0.3024	-0.38841	2.452	-0.19591
0.3036	-0.38816	2.453	-0.19073
0.3048	-0.3879	2.454	-0.18521
0.306	-0.38765	2.455	-0.17929
0.3072	-0.38739	2.456	-0.17292
0.3084	-0.38714	2.457	-0.16602
0.3096	-0.38688	2.458	-0.15851
0.3108	-0.38663	2.459	-0.1503
0.312	-0.38637	2.46	-0.14129
0.3132	-0.38612	2.461	-0.13141
0.3144	-0.38587	2.462	-0.12065
0.3156	-0.38561	2.463	-0.10919
0.3168	-0.38536	2.464	-0.09777
0.318	-0.38511	2.465	-0.08879
0.3192	-0.38486	2.466	-0.08983
0.3204	-0.38461	2.467	-0.12802
0.3216	-0.38436	2.468	-0.32695
0.3228	-0.38411	2.469	-1.57157
0.324	-0.38386	2.47	-20.4101
0.3252	-0.38362	2.471	-3.81494
0.3264	-0.38337	2.472	-1.64458
0.3276	-0.38313	2.473	-1.04113
0.3288	-0.38288	2.474	-0.78099
0.33	-0.38264	2.475	-0.64061
0.3312	-0.3824	2.476	-0.55393
0.3324	-0.38215	2.477	-0.49538
0.3336	-0.38191	2.478	-0.45324
0.3348	-0.38167	2.479	-0.42142
0.336	-0.38144	2.48	-0.3965
0.3372	-0.3812	2.481	-0.37639
0.3384	-0.38096	2.482	-0.35978
0.3396	-0.38073	2.483	-0.34577
0.3408	-0.38049	2.484	-0.33375
0.342	-0.38026	2.485	-0.32329
0.3432	-0.38003	2.486	-0.31408
0.3444	-0.3798	2.487	-0.30587
0.3456	-0.37957	2.488	-0.29849
0.3468	-0.37934	2.489	-0.2918
0.348	-0.37911	2.49	-0.28568
0.3492	-0.37889	2.491	-0.28004
0.3504	-0.37866	2.492	-0.27483
0.3516	-0.37844	2.493	-0.26998
0.3528	-0.37822	2.494	-0.26544
0.354	-0.378	2.495	-0.26118
0.3552	-0.37778	2.496	-0.25715
0.3564	-0.37756	2.497	-0.25335
0.3576	-0.37734	2.498	-0.24973
0.3588	-0.37713	2.499	-0.24628
0.36	-0.37692	2.5	-0.24299
0.3612	-0.3767	2.501	-0.23983
0.3624	-0.37649	2.502	-0.2368
0.3636	-0.37628	2.503	-0.23388
0.3648	-0.37608	2.504	-0.23107
0.366	-0.37587	2.505	-0.22836
0.3672	-0.37567	2.506	-0.22573
0.3684	-0.37546	2.507	-0.22318
0.3696	-0.37526	2.508	-0.22071
0.3708	-0.37506	2.509	-0.21831
0.372	-0.37486	2.51	-0.21597
0.3732	-0.37466	2.511	-0.2137
0.3744	-0.37447	2.512	-0.21148
0.3756	-0.37427	2.513	-0.20931
0.3768	-0.37408	2.514	-0.20719
0.378	-0.37389	2.515	-0.20512
0.3792	-0.3737	2.516	-0.2031
0.3804	-0.37351	2.517	-0.20112
0.3816	-0.37332	2.518	-0.19917
0.3828	-0.37314	2.519	-0.19727
0.384	-0.37295	2.52	-0.1954
0.3852	-0.37277	2.521	-0.19357
0.3864	-0.37259	2.522	-0.19177
0.3876	-0.37241	2.523	-0.19
0.3888	-0.37223	2.524	-0.18826
0.39	-0.37205	2.525	-0.18655
0.3912	-0.37188	2.526	-0.18487
0.3924	-0.3717	2.527	-0.18321
0.3936	-0.37153	2.528	-0.18158
0.3948	-0.37136	2.529	-0.17998
0.396	-0.37119	2.53	-0.1784
0.3972	-0.37102	2.531	-0.17684
0.3984	-0.37085	2.532	-0.17531
0.3996	-0.37069	2.533	-0.1738
0.4008	-0.37052	2.534	-0.17231
0.402	-0.37036	2.535	-0.17084
0.4032	-0.3702	2.536	-0.16939
0.4044	-0.37003	2.537	-0.16796
0.4056	-0.36987	2.538	-0.16655
0.4068	-0.36971	2.539	-0.16516
0.408	-0.36956	2.54	-0.16379
0.4092	-0.3694	2.541	-0.16244
0.4104	-0.36925	2.542	-0.1611
0.4116	-0.36909	2.543	-0.15978
0.4128	-0.36894	2.544	-0.15848
0.414	-0.36879	2.545	-0.1572
0.4152	-0.36863	2.546	-0.15593
0.4164	-0.36848	2.547	-0.15468
0.4176	-0.36833	2.548	-0.15344
0.4188	-0.36819	2.549	-0.15222
0.42	-0.36804	2.55	-0.15102
0.4212	-0.36789	2.551	-0.14983
0.4224	-0.36775	2.552	-0.14865
0.4236	-0.3676	2.553	-0.14749
0.4248	-0.36746	2.554	-0.14635
0.426	-0.36731	2.555	-0.14522
0.4272	-0.36717	2.556	-0.1441
0.4284	-0.36703	2.557	-0.143
0.4296	-0.36689	2.558	-0.14192
0.4308	-0.36675	2.559	-0.14084
0.432	-0.36661	2.56	-0.13979
0.4332	-0.36647	2.561	-0.13874
0.4344	-0.36633	2.562	-0.13771
0.4356	-0.36619	2.563	-0.13669
0.4368	-0.36605	2.564	-0.13569
0.438	-0.36591	2.565	-0.1347
0.4392	-0.36577	2.566	-0.13372
0.4404	-0.36563	2.567	-0.13275
0.4416	-0.3655	2.568	-0.1318
0.4428	-0.36536	2.569	-0.13086
0.444	-0.36522	2.57	-0.12994
0.4452	-0.36509	2.571	-0.12903
0.4464	-0.36495	2.572	-0.12813
0.4476	-0.36481	2.573	-0.12724
0.4488	-0.36468	2.574	-0.12637
0.45	-0.36454	2.575	-0.1255
0.4512	-0.3644	2.576	-0.12465
0.4524	-0.36427	2.577	-0.12382
0.4536	-0.36413	2.578	-0.12299
0.4548	-0.36399	2.579	-0.12218
0.456	-0.36385	2.58	-0.12138
0.4572	-0.36372	2.581	-0.1206
0.4584	-0.36358	2.582	-0.11982
0.4596	-0.36344	2.583	-0.11906
0.4608	-0.3633	2.584	-0.11831
0.462	-0.36316	2.585	-0.11758
0.4632	-0.36302	2.586	-0.11685
0.4644	-0.36288	2.587	-0.11614
0.4656	-0.36274	2.588	-0.11544
0.4668	-0.3626	2.589	-0.11475
0.468	-0.36245	2.59	-0.11408
0.4692	-0.36231	2.591	-0.11341
0.4704	-0.36216	2.592	-0.11276
0.4716	-0.36202	2.593	-0.11212
0.4728	-0.36187	2.594	-0.1115
0.474	-0.36172	2.595	-0.11088
0.4752	-0.36158	2.596	-0.11028
0.4764	-0.36143	2.597	-0.10969
0.4776	-0.36128	2.598	-0.10911
0.4788	-0.36112	2.599	-0.10855
0.48	-0.36097	2.6	-0.10799
0.4812	-0.36082
0.4824	-0.36066
0.4836	-0.3605
0.4848	-0.36035
0.486	-0.36019
0.4872	-0.36002
0.4884	-0.35986
0.4896	-0.3597
0.4908	-0.35953
0.492	-0.35936
0.4932	-0.35919
0.4944	-0.35902
0.4956	-0.35885
0.4968	-0.35867
0.498	-0.35849
0.4992	-0.35832
0.5004	-0.35813
0.5016	-0.35795
0.5028	-0.35777
0.504	-0.35758
0.5052	-0.35739
0.5064	-0.3572
0.5076	-0.357
0.5088	-0.3568
0.51	-0.35661
0.5112	-0.3564
0.5124	-0.3562
0.5136	-0.35599
0.5148	-0.35579
0.516	-0.35557
0.5172	-0.35536
0.5184	-0.35514
0.5196	-0.35492
0.5208	-0.3547
0.522	-0.35448
0.5232	-0.35425
0.5244	-0.35402
0.5256	-0.35378
0.5268	-0.35355
0.528	-0.35331
0.5292	-0.35306
0.5304	-0.35282
0.5316	-0.35257
0.5328	-0.35232
0.534	-0.35206
0.5352	-0.3518
0.5364	-0.35154
0.5376	-0.35128
0.5388	-0.35101
0.54	-0.35074
0.5412	-0.35047
0.5424	-0.35019
0.5436	-0.34991
0.5448	-0.34962
0.546	-0.34934
0.5472	-0.34904
0.5484	-0.34875
0.5496	-0.34845
0.5508	-0.34815
0.552	-0.34785
0.5532	-0.34754
0.5544	-0.34723
0.5556	-0.34691
0.5568	-0.34659
0.558	-0.34627
0.5592	-0.34594
0.5604	-0.34561
0.5616	-0.34528
0.5628	-0.34494
0.564	-0.3446
0.5652	-0.34426
0.5664	-0.34391
0.5676	-0.34356
0.5688	-0.3432
0.57	-0.34284
0.5712	-0.34248
0.5724	-0.34211
0.5736	-0.34174
0.5748	-0.34137
0.576	-0.34099
0.5772	-0.34061
0.5784	-0.34023
0.5796	-0.33984
0.5808	-0.33945
0.582	-0.33905
0.5832	-0.33865
0.5844	-0.33825
0.5856	-0.33784
0.5868	-0.33743
0.588	-0.33702
0.5892	-0.3366
0.5904	-0.33618
0.5916	-0.33575
0.5928	-0.33532
0.594	-0.33489
0.5952	-0.33446
0.5964	-0.33402
0.5976	-0.33357
0.5988	-0.33313
0.6	-0.33268
0.6012	-0.33222
0.6024	-0.33177
0.6036	-0.33131
0.6048	-0.33084
0.606	-0.33038
0.6072	-0.3299
0.6084	-0.32943
0.6096	-0.32895
0.6108	-0.32847
0.612	-0.32799
0.6132	-0.3275
0.6144	-0.32701
0.6156	-0.32652
0.6168	-0.32602
0.618	-0.32552
0.6192	-0.32501
0.6204	-0.32451
0.6216	-0.324
0.6228	-0.32348
0.624	-0.32297
0.6252	-0.32245
0.6264	-0.32193
0.6276	-0.3214
0.6288	-0.32087
0.63	-0.32034
0.6312	-0.31981
0.6324	-0.31927
0.6336	-0.31873
0.6348	-0.31819
0.636	-0.31765
0.6372	-0.3171
0.6384	-0.31655
0.6396	-0.316
0.6408	-0.31544
0.642	-0.31489
0.6432	-0.31433
0.6444	-0.31376
0.6456	-0.3132
0.6468	-0.31263
0.648	-0.31206
0.6492	-0.31149
0.6504	-0.31092
0.6516	-0.31034
0.6528	-0.30976
0.654	-0.30918
0.6552	-0.3086
0.6564	-0.30802
0.6576	-0.30743
0.6588	-0.30684
0.66	-0.30625
0.6612	-0.30566
0.6624	-0.30507
0.6636	-0.30447
0.6648	-0.30387
0.666	-0.30327
0.6672	-0.30267
0.6684	-0.30207
0.6696	-0.30147
0.6708	-0.30086
0.672	-0.30026
0.6732	-0.29965
0.6744	-0.29904
0.6756	-0.29843
0.6768	-0.29782
0.678	-0.2972
0.6792	-0.29659
0.6804	-0.29597
0.6816	-0.29536
0.6828	-0.29474
0.684	-0.29412
0.6852	-0.2935
0.6864	-0.29288
0.6876	-0.29226
0.6888	-0.29164
0.69	-0.29101
0.6912	-0.29039
0.6924	-0.28977
0.6936	-0.28914
0.6948	-0.28851
0.696	-0.28789
0.6972	-0.28726
0.6984	-0.28663
0.6996	-0.28601
0.7008	-0.28538
0.702	-0.28475
0.7032	-0.28412
0.7044	-0.28349
0.7056	-0.28286
0.7068	-0.28223
0.708	-0.2816
0.7092	-0.28097
0.7104	-0.28034
0.7116	-0.27971
0.7128	-0.27908
0.714	-0.27845
0.7152	-0.27782
0.7164	-0.27719
0.7176	-0.27656
0.7188	-0.27593
0.72	-0.2753
0.7212	-0.27467
0.7224	-0.27404
0.7236	-0.27341
0.7248	-0.27279
0.726	-0.27216
0.7272	-0.27153
0.7284	-0.2709
0.7296	-0.27027
0.7308	-0.26965
0.732	-0.26902
0.7332	-0.2684
0.7344	-0.26777
0.7356	-0.26715
0.7368	-0.26652
0.738	-0.2659
0.7392	-0.26527
0.7404	-0.26465
0.7416	-0.26403
0.7428	-0.26341
0.744	-0.26279
0.7452	-0.26217
0.7464	-0.26155
0.7476	-0.26093
0.7488	-0.26031
0.75	-0.2597
0.7512	-0.25908
0.7524	-0.25847
0.7536	-0.25785
0.7548	-0.25724
0.756	-0.25663
0.7572	-0.25602
0.7584	-0.2554
0.7596	-0.25479
0.7608	-0.25419
0.762	-0.25358
0.7632	-0.25297
0.7644	-0.25236
0.7656	-0.25176
0.7668	-0.25116
0.768	-0.25055
0.7692	-0.24995
0.7704	-0.24935
0.7716	-0.24875
0.7728	-0.24815
0.774	-0.24755
0.7752	-0.24695
0.7764	-0.24636
0.7776	-0.24576
0.7788	-0.24517
0.78	-0.24457
0.7812	-0.24398
0.7824	-0.24339
0.7836	-0.2428
0.7848	-0.24221
0.786	-0.24162
0.7872	-0.24103
0.7884	-0.24045
0.7896	-0.23986
0.7908	-0.23928
0.792	-0.23869
0.7932	-0.23811
0.7944	-0.23753
0.7956	-0.23695
0.7968	-0.23637
0.798	-0.23579
0.7992	-0.23521
0.8004	-0.23463
0.8016	-0.23406
0.8028	-0.23348
0.804	-0.23291
0.8052	-0.23233
0.8064	-0.23176
0.8076	-0.23119
0.8088	-0.23062
0.81	-0.23005
0.8112	-0.22948
0.8124	-0.22891
0.8136	-0.22834
0.8148	-0.22777
0.816	-0.22721
0.8172	-0.22664
0.8184	-0.22607
0.8196	-0.22551
0.8208	-0.22495
0.822	-0.22438
0.8232	-0.22382
0.8244	-0.22326
0.8256	-0.2227
0.8268	-0.22214
0.828	-0.22158
0.8292	-0.22102
0.8304	-0.22046
0.8316	-0.2199
0.8328	-0.21934
0.834	-0.21879
0.8352	-0.21823
0.8364	-0.21767
0.8376	-0.21712
0.8388	-0.21656
0.84	-0.21601
0.8412	-0.21545
0.8424	-0.2149
0.8436	-0.21434
0.8448	-0.21379
0.846	-0.21324
0.8472	-0.21268
0.8484	-0.21213
0.8496	-0.21158
0.8508	-0.21103
0.852	-0.21048
0.8532	-0.20993
0.8544	-0.20937
0.8556	-0.20882
0.8568	-0.20827
0.858	-0.20772
0.8592	-0.20717
0.8604	-0.20662
0.8616	-0.20607
0.8628	-0.20552
0.864	-0.20497
0.8652	-0.20442
0.8664	-0.20387
0.8676	-0.20332
0.8688	-0.20277
0.87	-0.20222
0.8712	-0.20167
0.8724	-0.20113
0.8736	-0.20058
0.8748	-0.20003
0.876	-0.19948
0.8772	-0.19893
0.8784	-0.19838
0.8796	-0.19783
0.8808	-0.19728
0.882	-0.19673
0.8832	-0.19618
0.8844	-0.19563
0.8856	-0.19508
0.8868	-0.19454
0.888	-0.19399
0.8892	-0.19344
0.8904	-0.19289
0.8916	-0.19234
0.8928	-0.19179
0.894	-0.19124
0.8952	-0.19069
0.8964	-0.19014
0.8976	-0.18959
0.8988	-0.18904
0.9	-0.1885
0.9012	-0.18795
0.9024	-0.1874
0.9036	-0.18685
0.9048	-0.1863
0.906	-0.18575
0.9072	-0.1852
0.9084	-0.18465
0.9096	-0.18411
0.9108	-0.18356
0.912	-0.18301
0.9132	-0.18246
0.9144	-0.18191
0.9156	-0.18137
0.9168	-0.18082
0.918	-0.18027
0.9192	-0.17972
0.9204	-0.17918
0.9216	-0.17863
0.9228	-0.17809
0.924	-0.17754
0.9252	-0.177
0.9264	-0.17645
0.9276	-0.17591
0.9288	-0.17536
0.93	-0.17482
0.9312	-0.17428
0.9324	-0.17374
0.9336	-0.1732
0.9348	-0.17266
0.936	-0.17212
0.9372	-0.17158
0.9384	-0.17104
0.9396	-0.1705
0.9408	-0.16997
0.942	-0.16943
0.9432	-0.1689
0.9444	-0.16836
0.9456	-0.16783
0.9468	-0.1673
0.948	-0.16677
0.9492	-0.16624
0.9504	-0.16571
0.9516	-0.16519
0.9528	-0.16466
0.954	-0.16414
0.9552	-0.16362
0.9564	-0.1631
0.9576	-0.16258
0.9588	-0.16206
0.96	-0.16155
0.9612	-0.16103
0.9624	-0.16052
0.9636	-0.16001
0.9648	-0.1595
0.966	-0.159
0.9672	-0.15849
0.9684	-0.15799
0.9696	-0.15749
0.9708	-0.157
0.972	-0.1565
0.9732	-0.15601
0.9744	-0.15552
0.9756	-0.15504
0.9768	-0.15455
0.978	-0.15407
0.9792	-0.15359
0.9804	-0.15312
0.9816	-0.15265
0.9828	-0.15218
0.984	-0.15171
0.9852	-0.15125
0.9864	-0.15079
0.9876	-0.15034
0.9888	-0.14988
0.99	-0.14943
0.9912	-0.14899
0.9924	-0.14855
0.9936	-0.14811
0.9948	-0.14768
0.996	-0.14725
0.9972	-0.14682
0.9984	-0.1464
0.9996	-0.14599
1.0008	-0.14557
1.002	-0.14517
1.0032	-0.14476
1.0044	-0.14436
1.0056	-0.14397
1.0068	-0.14358
1.008	-0.1432
1.0092	-0.14282
1.0104	-0.14245
1.0116	-0.14208
1.0128	-0.14172
1.014	-0.14136
1.0152	-0.14101
1.0164	-0.14066
1.0176	-0.14032
1.0188	-0.13999
1.02	-0.13966
1.0212	-0.13934
1.0224	-0.13902
1.0236	-0.13871
1.0248	-0.13841
1.026	-0.13811
1.0272	-0.13782
1.0284	-0.13754
1.0296	-0.13726
1.0308	-0.13699
1.032	-0.13673
1.0332	-0.13647
1.0344	-0.13622
1.0356	-0.13598
1.0368	-0.13575
1.038	-0.13552
1.0392	-0.1353
1.0404	-0.13509
1.0416	-0.13489
1.0428	-0.1347
1.044	-0.13451
1.0452	-0.13433
1.0464	-0.13416
1.0476	-0.134
1.0488	-0.13384
1.05	-0.1337
1.0512	-0.13356
1.0524	-0.13344
1.0536	-0.13332
1.0548	-0.13321
1.056	-0.13311
1.0572	-0.13302
1.0584	-0.13294
1.0596	-0.13286
1.0608	-0.1328
1.062	-0.13275
1.0632	-0.1327
1.0644	-0.13267
1.0656	-0.13265
1.0668	-0.13263
1.068	-0.13263
1.0692	-0.13264
1.0704	-0.13265
1.0716	-0.13268
1.0728	-0.13272
1.074	-0.13277
1.0752	-0.13283
1.0764	-0.1329
1.0776	-0.13298
1.0788	-0.13307
1.08	-0.13317
1.0812	-0.13329
1.0824	-0.13341
1.0836	-0.13355
1.0848	-0.1337
1.086	-0.13386
1.0872	-0.13403
1.0884	-0.13421
1.0896	-0.13441
1.0908	-0.13462
1.092	-0.13484
1.0932	-0.13507
1.0944	-0.13531
1.0956	-0.13557
1.0968	-0.13584
1.098	-0.13612
1.0992	-0.13641
1.1004	-0.13672
1.1016	-0.13704
1.1028	-0.13737
1.104	-0.13771
1.1052	-0.13807
1.1064	-0.13844
1.1076	-0.13882
1.1088	-0.13922
1.11	-0.13963
1.1112	-0.14005
1.1124	-0.14049
1.1136	-0.14094
1.1148	-0.1414
1.116	-0.14188
1.1172	-0.14237
1.1184	-0.14287
1.1196	-0.14339
1.1208	-0.14392
1.122	-0.14447
1.1232	-0.14502
1.1244	-0.1456
1.1256	-0.14619
1.1268	-0.14679
1.128	-0.1474
1.1292	-0.14803
1.1304	-0.14868
1.1316	-0.14933
1.1328	-0.15001
1.134	-0.1507
1.1352	-0.1514
1.1364	-0.15211
1.1376	-0.15284
1.1388	-0.15359
1.14	-0.15435
1.1412	-0.15512
1.1424	-0.15591
1.1436	-0.15672
1.1448	-0.15754
1.146	-0.15837
1.1472	-0.15922
1.1484	-0.16008
1.1496	-0.16096
1.1508	-0.16185
1.152	-0.16276
1.1532	-0.16368
1.1544	-0.16462
1.1556	-0.16558
1.1568	-0.16654
1.158	-0.16753
1.1592	-0.16853
1.1604	-0.16954
1.1616	-0.17057
1.1628	-0.17161
1.164	-0.17267
1.1652	-0.17375
1.1664	-0.17484
1.1676	-0.17594
1.1688	-0.17706
1.17	-0.1782
1.1712	-0.17935
1.1724	-0.18051
1.1736	-0.18169
1.1748	-0.18289
1.176	-0.1841
1.1772	-0.18533
1.1784	-0.18657
1.1796	-0.18783
1.1808	-0.1891
1.182	-0.19039
1.1832	-0.19169
1.1844	-0.19301
1.1856	-0.19434
1.1868	-0.19569
1.188	-0.19705
1.1892	-0.19843
1.1904	-0.19982
1.1916	-0.20123
1.1928	-0.20265
1.194	-0.20409
1.1952	-0.20555
1.1964	-0.20702
1.1976	-0.2085
1.1988	-0.21
1.2	-0.21151
1.2012	-0.21304
1.2024	-0.21458
1.2036	-0.21614
1.2048	-0.21772
1.206	-0.2193
1.2072	-0.22091
1.2084	-0.22252
1.2096	-0.22415
1.2108	-0.2258
1.212	-0.22746
1.2132	-0.22914
1.2144	-0.23083
1.2156	-0.23253
1.2168	-0.23425
1.218	-0.23598
1.2192	-0.23773
1.2204	-0.23949
1.2216	-0.24127
1.2228	-0.24306
1.224	-0.24487
1.2252	-0.24668
1.2264	-0.24852
1.2276	-0.25036
1.2288	-0.25222
1.23	-0.2541
1.2312	-0.25599
1.2324	-0.25789
1.2336	-0.2598
1.2348	-0.26173
1.236	-0.26368
1.2372	-0.26563
1.2384	-0.2676
1.2396	-0.26959
1.2408	-0.27158
1.242	-0.27359
1.2432	-0.27562
1.2444	-0.27765
1.2456	-0.2797
1.2468	-0.28176
1.248	-0.28384
1.2492	-0.28593
1.2504	-0.28803
1.2516	-0.29014
1.2528	-0.29227
1.254	-0.29441
1.2552	-0.29656
1.2564	-0.29872
1.2576	-0.3009
1.2588	-0.30309
1.26	-0.30529
1.2612	-0.3075
1.2624	-0.30972
1.2636	-0.31196
1.2648	-0.31421
1.266	-0.31647
1.2672	-0.31874
1.2684	-0.32103
1.2696	-0.32333
1.2708	-0.32563
1.272	-0.32795
1.2732	-0.33028
1.2744	-0.33263
1.2756	-0.33498
1.2768	-0.33734
1.278	-0.33972
1.2792	-0.34211
1.2804	-0.3445
1.2816	-0.34691
1.2828	-0.34933
1.284	-0.35176
1.2852	-0.3542
1.2864	-0.35666
1.2876	-0.35912
1.2888	-0.36159
1.29	-0.36407
1.2912	-0.36657
1.2924	-0.36907
1.2936	-0.37158
1.2948	-0.37411
1.296	-0.37664
1.2972	-0.37918
1.2984	-0.38174
1.2996	-0.3843
1.3008	-0.38688
1.302	-0.38946
1.3032	-0.39205
1.3044	-0.39465
1.3056	-0.39726
1.3068	-0.39988
1.308	-0.40251
1.3092	-0.40515
1.3104	-0.4078
1.3116	-0.41046
1.3128	-0.41313
1.314	-0.4158
1.3152	-0.41849
1.3164	-0.42118
1.3176	-0.42388
1.3188	-0.42659
1.32	-0.42931
1.3212	-0.43204
1.3224	-0.43478
1.3236	-0.43752
1.3248	-0.44027
1.326	-0.44303
1.3272	-0.4458
1.3284	-0.44858
1.3296	-0.45137
1.3308	-0.45416
1.332	-0.45697
1.3332	-0.45977
1.3344	-0.46259
1.3356	-0.46542
1.3368	-0.46825
1.338	-0.47109
1.3392	-0.47394
1.3404	-0.4768
1.3416	-0.47967
1.3428	-0.48254
1.344	-0.48542
1.3452	-0.4883
1.3464	-0.4912
1.3476	-0.4941
1.3488	-0.49701
1.35	-0.49993
1.3512	-0.50285
1.3524	-0.50578
1.3536	-0.50872
1.3548	-0.51166
1.356	-0.51462
1.3572	-0.51758
1.3584	-0.52054
1.3596	-0.52352
1.3608	-0.5265
1.362	-0.52948
1.3632	-0.53248
1.3644	-0.53548
1.3656	-0.53849
1.3668	-0.5415
1.368	-0.54452
1.3692	-0.54755
1.3704	-0.55059
1.3716	-0.55363
1.3728	-0.55668
1.374	-0.55973
1.3752	-0.56279
1.3764	-0.56586
1.3776	-0.56894
1.3788	-0.57202
1.38	-0.57511
1.3812	-0.5782
1.3824	-0.5813
1.3836	-0.58441
1.3848	-0.58752
1.386	-0.59064
1.3872	-0.59377
1.3884	-0.5969
1.3896	-0.60005
1.3908	-0.60319
1.392	-0.60634
1.3932	-0.6095
1.3944	-0.61267
1.3956	-0.61584
1.3968	-0.61902
1.398	-0.62221
1.3992	-0.6254
1.4004	-0.6286
1.4016	-0.6318
1.4028	-0.63501
1.404	-0.63823
1.4052	-0.64145
1.4064	-0.64468
1.4076	-0.64792
1.4088	-0.65117
1.41	-0.65442
1.4112	-0.65767
1.4124	-0.66093
1.4136	-0.6642
1.4148	-0.66748
1.416	-0.67076
1.4172	-0.67405
1.4184	-0.67735
1.4196	-0.68065
1.4208	-0.68396
1.422	-0.68727
1.4232	-0.6906
1.4244	-0.69392
1.4256	-0.69726
1.4268	-0.7006
1.428	-0.70395
1.4292	-0.70731
1.4304	-0.71067
1.4316	-0.71404
1.4328	-0.71741
1.434	-0.7208
1.4352	-0.72418
1.4364	-0.72758
1.4376	-0.73098
1.4388	-0.73439
1.44	-0.73781
1.4412	-0.74123
1.4424	-0.74466
1.4436	-0.7481
1.4448	-0.75154
1.446	-0.755
1.4472	-0.75845
1.4484	-0.76192
1.4496	-0.76539
1.4508	-0.76887
1.452	-0.77236
1.4532	-0.77585
1.4544	-0.77935
1.4556	-0.78286
1.4568	-0.78638
1.458	-0.7899
1.4592	-0.79343
1.4604	-0.79696
1.4616	-0.80051
1.4628	-0.80406
1.464	-0.80762
1.4652	-0.81118
1.4664	-0.81476
1.4676	-0.81834
1.4688	-0.82193
1.47	-0.82552
1.4712	-0.82912
1.4724	-0.83273
1.4736	-0.83635
1.4748	-0.83998
1.476	-0.84361
1.4772	-0.84725
1.4784	-0.8509
1.4796	-0.85455
1.4808	-0.85821
1.482	-0.86189
1.4832	-0.86556
1.4844	-0.86925
1.4856	-0.87294
1.4868	-0.87664
1.488	-0.88035
1.4892	-0.88406
1.4904	-0.88779
1.4916	-0.89152
1.4928	-0.89526
1.494	-0.899
1.4952	-0.90276
1.4964	-0.90652
1.4976	-0.91029
1.4988	-0.91406
1.5	-0.91785
1.5012	-0.92164
1.5024	-0.92544
1.5036	-0.92924
1.5048	-0.93306
1.506	-0.93688
1.5072	-0.94071
1.5084	-0.94454
1.5096	-0.94839
1.5108	-0.95224
1.512	-0.9561
1.5132	-0.95996
1.5144	-0.96384
1.5156	-0.96772
1.5168	-0.97161
1.518	-0.9755
1.5192	-0.97941
1.5204	-0.98332
1.5216	-0.98723
1.5228	-0.99116
1.524	-0.99509
1.5252	-0.99903
1.5264	-1.00298
1.5276	-1.00693
1.5288	-1.01089
1.53	-1.01486
1.5312	-1.01883
1.5324	-1.02282
1.5336	-1.0268
1.5348	-1.0308
1.536	-1.0348
1.5372	-1.03881
1.5384	-1.04282
1.5396	-1.04685
1.5408	-1.05087
1.542	-1.05491
1.5432	-1.05895
1.5444	-1.063
1.5456	-1.06705
1.5468	-1.07111
1.548	-1.07518
1.5492	-1.07925
1.5504	-1.08333
1.5516	-1.08741
1.5528	-1.0915
1.554	-1.0956
1.5552	-1.0997
1.5564	-1.1038
1.5576	-1.10792
1.5588	-1.11203
1.56	-1.11616
1.5612	-1.12028
1.5624	-1.12442
1.5636	-1.12856
1.5648	-1.1327
1.566	-1.13685
1.5672	-1.141
1.5684	-1.14516
1.5696	-1.14932
1.5708	-1.15348
1.572	-1.15765
1.5732	-1.16183
1.5744	-1.16601
1.5756	-1.17019
1.5768	-1.17438
1.578	-1.17857
1.5792	-1.18276
1.5804	-1.18696
1.5816	-1.19116
1.5828	-1.19536
1.584	-1.19957
1.5852	-1.20378
1.5864	-1.20799
1.5876	-1.21221
1.5888	-1.21642
1.59	-1.22064
1.5912	-1.22487
1.5924	-1.22909
1.5936	-1.23332
1.5948	-1.23755
1.596	-1.24178
1.5972	-1.24601
1.5984	-1.25024
1.5996	-1.25448
1.6008	-1.25871
1.602	-1.26295
1.6032	-1.26719
1.6044	-1.27143
1.6056	-1.27567
1.6068	-1.2799
1.608	-1.28414
1.6092	-1.28838
1.6104	-1.29262
1.6116	-1.29686
1.6128	-1.3011
1.614	-1.30534
1.6152	-1.30958
1.6164	-1.31381
1.6176	-1.31805
1.6188	-1.32228
1.62	-1.32652
1.6212	-1.33075
1.6224	-1.33498
1.6236	-1.3392
1.6248	-1.34343
1.626	-1.34765
1.6272	-1.35187
1.6284	-1.35609
1.6296	-1.36031
1.6308	-1.36452
1.632	-1.36873
1.6332	-1.37294
1.6344	-1.37714
1.6356	-1.38134
1.6368	-1.38553
1.638	-1.38973
1.6392	-1.39391
1.6404	-1.3981
1.6416	-1.40228
1.6428	-1.40645
1.644	-1.41062
1.6452	-1.41478
1.6464	-1.41894
1.6476	-1.4231
1.6488	-1.42725
1.65	-1.43139
1.6512	-1.43553
1.6524	-1.43966
1.6536	-1.44379
1.6548	-1.4479
1.656	-1.45202
1.6572	-1.45612
1.6584	-1.46022
1.6596	-1.46432
1.6608	-1.4684
1.662	-1.47248
1.6632	-1.47655
1.6644	-1.48062
1.6656	-1.48467
1.6668	-1.48872
1.668	-1.49276
1.6692	-1.49679
1.6704	-1.50082
1.6716	-1.50483
1.6728	-1.50884
1.674	-1.51284
1.6752	-1.51683
1.6764	-1.52081
1.6776	-1.52478
1.6788	-1.52875
1.68	-1.5327
1.6812	-1.53665
1.6824	-1.54058
1.6836	-1.54451
1.6848	-1.54842
1.686	-1.55233
1.6872	-1.55622
1.6884	-1.56011
1.6896	-1.56398
1.6908	-1.56785
1.692	-1.5717
1.6932	-1.57555
1.6944	-1.57938
1.6956	-1.58321
1.6968	-1.58702
1.698	-1.59082
1.6992	-1.59461
1.7004	-1.59839
1.7016	-1.60216
1.7028	-1.60592
1.704	-1.60966
1.7052	-1.6134
1.7064	-1.61712
1.7076	-1.62083
1.7088	-1.62453
1.71	-1.62822
1.7112	-1.6319
1.7124	-1.63557
1.7136	-1.63922
1.7148	-1.64287
1.716	-1.6465
1.7172	-1.65012
1.7184	-1.65372
1.7196	-1.65732
1.7208	-1.6609
1.722	-1.66448
1.7232	-1.66804
1.7244	-1.67159
1.7256	-1.67512
1.7268	-1.67865
1.728	-1.68216
1.7292	-1.68566
1.7304	-1.68915
1.7316	-1.69263
1.7328	-1.69609
1.734	-1.69955
1.7352	-1.70299
1.7364	-1.70642
1.7376	-1.70984
1.7388	-1.71325
1.74	-1.71665
1.7412	-1.72003
1.7424	-1.7234
1.7436	-1.72677
1.7448	-1.73012
1.746	-1.73346
1.7472	-1.73678
1.7484	-1.7401
1.7496	-1.74341
1.7508	-1.7467
1.752	-1.74999
1.7532	-1.75326
1.7544	-1.75652
1.7556	-1.75977
1.7568	-1.76301
1.758	-1.76624
1.7592	-1.76947
1.7604	-1.77268
1.7616	-1.77588
1.7628	-1.77907
1.764	-1.78225
1.7652	-1.78542
1.7664	-1.78858
1.7676	-1.79173
1.7688	-1.79487
1.77	-1.798
1.7712	-1.80113
1.7724	-1.80424
1.7736	-1.80735
1.7748	-1.81045
1.776	-1.81354
1.7772	-1.81662
1.7784	-1.81969
1.7796	-1.82276
1.7808	-1.82581
1.782	-1.82886
1.7832	-1.8319
1.7844	-1.83494
1.7856	-1.83796
1.7868	-1.84098
1.788	-1.844
1.7892	-1.84701
1.7904	-1.85001
1.7916	-1.853
1.7928	-1.85599
1.794	-1.85897
1.7952	-1.86195
1.7964	-1.86492
1.7976	-1.86788
1.7988	-1.87084
1.8	-1.8738
1.8012	-1.87675
1.8024	-1.8797
1.8036	-1.88264
1.8048	-1.88558
1.806	-1.88852
1.8072	-1.89145
1.8084	-1.89437
1.8096	-1.8973
1.8108	-1.90022
1.812	-1.90314
1.8132	-1.90606
1.8144	-1.90897
1.8156	-1.91188
1.8168	-1.91479
1.818	-1.9177
1.8192	-1.92061
1.8204	-1.92351
1.8216	-1.92642
1.8228	-1.92932
1.824	-1.93222
1.8252	-1.93513
1.8264	-1.93803
1.8276	-1.94093
1.8288	-1.94383
1.83	-1.94674
1.8312	-1.94964
1.8324	-1.95255
1.8336	-1.95545
1.8348	-1.95836
1.836	-1.96127
1.8372	-1.96418
1.8384	-1.9671
1.8396	-1.97001
1.8408	-1.97293
1.842	-1.97585
1.8432	-1.97877
1.8444	-1.9817
1.8456	-1.98463
1.8468	-1.98756
1.848	-1.9905
1.8492	-1.99344
1.8504	-1.99639
1.8516	-1.99934
1.8528	-2.00229
1.854	-2.00525
1.8552	-2.00821
1.8564	-2.01118
1.8576	-2.01416
1.8588	-2.01714
1.86	-2.02012
1.8612	-2.02311
1.8624	-2.02611
1.8636	-2.02911
1.8648	-2.03213
1.866	-2.03514
1.8672	-2.03816
1.8684	-2.04119
1.8696	-2.04423
1.8708	-2.04728
1.872	-2.05033
1.8732	-2.05339
1.8744	-2.05645
1.8756	-2.05953
1.8768	-2.06261
1.878	-2.0657
1.8792	-2.0688
1.8804	-2.07191
1.8816	-2.07503
1.8828	-2.07815
1.884	-2.08128
1.8852	-2.08443
1.8864	-2.08758
1.8876	-2.09074
1.8888	-2.09391
1.89	-2.09709
1.8912	-2.10028
1.8924	-2.10348
1.8936	-2.10668
1.8948	-2.1099
1.896	-2.11313
1.8972	-2.11637
1.8984	-2.11961
1.8996	-2.12287
1.9008	-2.12614
1.902	-2.12942
1.9032	-2.13271
1.9044	-2.136
1.9056	-2.13931
1.9068	-2.14263
1.908	-2.14596
1.9092	-2.1493
1.9104	-2.15265
1.9116	-2.15601
1.9128	-2.15939
1.914	-2.16277
1.9152	-2.16616
1.9164	-2.16956
1.9176	-2.17298
1.9188	-2.1764
1.92	-2.17984
1.9212	-2.18329
1.9224	-2.18674
1.9236	-2.19021
1.9248	-2.19369
1.926	-2.19718
1.9272	-2.20068
1.9284	-2.20419
1.9296	-2.20771
1.9308	-2.21124
1.932	-2.21478
1.9332	-2.21833
1.9344	-2.22189
1.9356	-2.22546
1.9368	-2.22904
1.938	-2.23263
1.9392	-2.23624
1.9404	-2.23985
1.9416	-2.24347
1.9428	-2.2471
1.944	-2.25074
1.9452	-2.25439
1.9464	-2.25805
1.9476	-2.26172
1.9488	-2.2654
1.95	-2.26909
1.9512	-2.27278
1.9524	-2.27649
1.9536	-2.2802
1.9548	-2.28392
1.956	-2.28766
1.9572	-2.2914
1.9584	-2.29514
1.9596	-2.2989
1.9608	-2.30266
1.962	-2.30644
1.9632	-2.31021
1.9644	-2.314
1.9656	-2.31779
1.9668	-2.3216
1.968	-2.3254
1.9692	-2.32922
1.9704	-2.33304
1.9716	-2.33687
1.9728	-2.3407
1.974	-2.34454
1.9752	-2.34839
1.9764	-2.35224
1.9776	-2.3561
1.9788	-2.35996
1.98	-2.36383
1.9812	-2.36771
1.9824	-2.37158
1.9836	-2.37547
1.9848	-2.37935
1.986	-2.38325
1.9872	-2.38714
1.9884	-2.39104
1.9896	-2.39494
1.9908	-2.39885
1.992	-2.40276
1.9932	-2.40667
1.9944	-2.41059
1.9956	-2.4145
1.9968	-2.41842
1.998	-2.42234
1.9992	-2.42627
2.0004	-2.43019
2.0016	-2.43412
2.0028	-2.43805
2.004	-2.44198
2.0052	-2.44591
2.0064	-2.44984
2.0076	-2.45377
2.0088	-2.4577
2.01	-2.46163
2.0112	-2.46557
2.0124	-2.4695
2.0136	-2.47343
2.0148	-2.47736
2.016	-2.48129
2.0172	-2.48521
2.0184	-2.48914
2.0196	-2.49306
2.0208	-2.49699
2.022	-2.50091
2.0232	-2.50483
2.0244	-2.50874
2.0256	-2.51266
2.0268	-2.51657
2.028	-2.52048
2.0292	-2.52438
2.0304	-2.52829
2.0316	-2.53218
2.0328	-2.53608
2.034	-2.53997
2.0352	-2.54386
2.0364	-2.54775
2.0376	-2.55163
2.0388	-2.5555
2.04	-2.55938
2.0412	-2.56324
2.0424	-2.56711
2.0436	-2.57097
2.0448	-2.57482
2.046	-2.57867
2.0472	-2.58251
2.0484	-2.58635
2.0496	-2.59019
2.0508	-2.59402
2.052	-2.59784
2.0532	-2.60166
2.0544	-2.60547
2.0556	-2.60928
2.0568	-2.61309
2.058	-2.61688
2.0592	-2.62068
2.0604	-2.62446
2.0616	-2.62824
2.0628	-2.63202
2.064	-2.63579
2.0652	-2.63956
2.0664	-2.64332
2.0676	-2.64707
2.0688	-2.65082
2.07	-2.65456
2.0712	-2.6583
2.0724	-2.66204
2.0736	-2.66577
2.0748	-2.66949
2.076	-2.67321
2.0772	-2.67692
2.0784	-2.68064
2.0796	-2.68434
2.0808	-2.68804
2.082	-2.69174
2.0832	-2.69543
2.0844	-2.69912
2.0856	-2.70281
2.0868	-2.70649
2.088	-2.71017
2.0892	-2.71385
2.0904	-2.71753
2.0916	-2.7212
2.0928	-2.72487
2.094	-2.72854
2.0952	-2.7322
2.0964	-2.73587
2.0976	-2.73953
2.0988	-2.7432
2.1	-2.74686
2.1012	-2.75052
2.1024	-2.75418
2.1036	-2.75785
2.1048	-2.76151
2.106	-2.76518
2.1072	-2.76884
2.1084	-2.77251
2.1096	-2.77619
2.1108	-2.77986
2.112	-2.78354
2.1132	-2.78722
2.1144	-2.79091
2.1156	-2.7946
2.1168	-2.7983
2.118	-2.802
2.1192	-2.80571
2.1204	-2.80942
2.1216	-2.81314
2.1228	-2.81687
2.124	-2.82061
2.1252	-2.82436
2.1264	-2.82812
2.1276	-2.83188
2.1288	-2.83566
2.13	-2.83945
2.1312	-2.84325
2.1324	-2.84707
2.1336	-2.85089
2.1348	-2.85473
2.136	-2.85859
2.1372	-2.86246
2.1384	-2.86634
2.1396	-2.87025
2.1408	-2.87417
2.142	-2.8781
2.1432	-2.88206
2.1444	-2.88604
2.1456	-2.89003
2.1468	-2.89405
2.148	-2.89809
2.1492	-2.90215
2.1504	-2.90623
2.1516	-2.91034
2.1528	-2.91448
2.154	-2.91864
2.1552	-2.92282
2.1564	-2.92703
2.1576	-2.93128
2.1588	-2.93555
2.16	-2.93985
2.1612	-2.94418
2.1624	-2.94854
2.1636	-2.95294
2.1648	-2.95737
2.166	-2.96183
2.1672	-2.96633
2.1684	-2.97087
2.1696	-2.97544
2.1708	-2.98006
2.172	-2.98471
2.1732	-2.9894
2.1744	-2.99413
2.1756	-2.99891
2.1768	-3.00373
2.178	-3.00859
2.1792	-3.0135
2.1804	-3.01845
2.1816	-3.02346
2.1828	-3.02851
2.184	-3.03361
2.1852	-3.03876
2.1864	-3.04396
2.1876	-3.04922
2.1888	-3.05453
2.19	-3.05989
2.1912	-3.06531
2.1924	-3.07079
2.1936	-3.07632
2.1948	-3.08192
2.196	-3.08758
2.1972	-3.09329
2.1984	-3.09908
2.1996	-3.10492
2.2008	-3.11083
2.202	-3.11681
2.2032	-3.12285
2.2044	-3.12897
2.2056	-3.13515
2.2068	-3.14141
2.208	-3.14773
2.2092	-3.15414
2.2104	-3.16061
2.2116	-3.16717
2.2128	-3.1738
2.214	-3.18051
2.2152	-3.1873
2.2164	-3.19417
2.2176	-3.20112
2.2188	-3.20816
2.22	-3.21529
2.2212	-3.2225
2.2224	-3.22979
2.2236	-3.23718
2.2248	-3.24466
2.226	-3.25223
2.2272	-3.2599
2.2284	-3.26766
2.2296	-3.27551
2.2308	-3.28346
2.232	-3.29152
2.2332	-3.29967
2.2344	-3.30792
2.2356	-3.31628
2.2368	-3.32475
2.238	-3.33332
2.2392	-3.34199
2.2404	-3.35078
2.2416	-3.35968
2.2428	-3.36869
2.244	-3.37781
2.2452	-3.38705
2.2464	-3.3964
2.2476	-3.40588
2.2488	-3.41547
2.25	-3.42519
2.2512	-3.43503
2.2524	-3.44499
2.2536	-3.45508
2.2548	-3.4653
2.256	-3.47565
2.2572	-3.48613
2.2584	-3.49674
2.2596	-3.50749
2.2608	-3.51837
2.262	-3.52939
2.2632	-3.54055
2.2644	-3.55186
2.2656	-3.5633
2.2668	-3.5749
2.268	-3.58663
2.2692	-3.59852
2.2704	-3.61056
2.2716	-3.62275
2.2728	-3.6351
2.274	-3.6476
2.2752	-3.66026
2.2764	-3.67308
2.2776	-3.68606
2.2788	-3.69921
2.28	-3.71252
2.2812	-3.726
2.2824	-3.73965
2.2836	-3.75348
2.2848	-3.76747
2.286	-3.78165
2.2872	-3.796
2.2884	-3.81053
2.2896	-3.82525
2.2908	-3.84015
2.292	-3.85524
2.2932	-3.87052
2.2944	-3.886
2.2956	-3.90166
2.2968	-3.91753
2.298	-3.93359
2.2992	-3.94985
2.3004	-3.96632
2.3016	-3.983
2.3028	-3.99988
2.304	-4.01698
2.3052	-4.03429
2.3064	-4.05182
2.3076	-4.06957
2.3088	-4.08755
2.31	-4.10574
2.3112	-4.12417
2.3124	-4.14283
2.3136	-4.16172
2.3148	-4.18085
2.316	-4.20022
2.3172	-4.21983
2.3184	-4.23969
2.3196	-4.2598
2.3208	-4.28017
2.322	-4.30079
2.3232	-4.32167
2.3244	-4.34281
2.3256	-4.36422
2.3268	-4.3859
2.328	-4.40785
2.3292	-4.43008
2.3304	-4.4526
2.3316	-4.47539
2.3328	-4.49848
2.334	-4.52186
2.3352	-4.54554
2.3364	-4.56952
2.3376	-4.59381
2.3388	-4.6184
2.34	-4.64331
2.3412	-4.66854
2.3424	-4.6941
2.3436	-4.71998
2.3448	-4.7462
2.346	-4.77275
2.3472	-4.79965
2.3484	-4.82689
2.3496	-4.85449
2.3508	-4.88245
2.352	-4.91078
2.3532	-4.93947
2.3544	-4.96855
2.3556	-4.998
2.3568	-5.02785
2.358	-5.05808
2.3592	-5.08872
2.3604	-5.11977
2.3616	-5.15123
2.3628	-5.18312
2.364	-5.21543
2.3652	-5.24818
2.3664	-5.28138
2.3676	-5.31502
2.3688	-5.34913
2.37	-5.3837
2.3712	-5.41875
2.3724	-5.45429
2.3736	-5.49032
2.3748	-5.52685
2.376	-5.56389
2.3772	-5.60146
2.3784	-5.63956
2.3796	-5.6782
2.3808	-5.71739
2.382	-5.75715
2.3832	-5.79749
2.3844	-5.83841
2.3856	-5.87993
2.3868	-5.92207
2.388	-5.96483
2.3892	-6.00823
2.3904	-6.05228
2.3916	-6.097
2.3928	-6.1424
2.394	-6.1885
2.3952	-6.23531
2.3964	-6.28285
[truncated: 3,003 more rows]

## Sheet: basic
basic
empty		acetone		ethanol		methanol		N,N-Dimethylformamide
Frequency	S21	Frequency	S21	Frequency	S21	Frequency	S21	Frequency	S21
1.5	-4.39836	1.5	-4.3506	1.5	-4.40844	1	-1.31568	1.5	-4.56699
1.505	-4.4002	1.505	-4.5506	1.505	-4.56278	1.01	-1.43397	1.505	-4.57532
1.51	-4.44035	1.51	-4.55209	1.51	-4.70844	1.02	-1.58532	1.51	-4.61895
1.515	-4.45657	1.515	-4.5906	1.515	-4.76278	1.03	-1.7071	1.515	-4.63603
1.52	-4.52625	1.52	-4.60963	1.52	-4.87378	1.04	-1.84346	1.52	-4.68874
1.525	-4.57228	1.525	-4.67417	1.525	-4.90625	1.05	-1.91558	1.525	-4.74505
1.53	-4.65665	1.53	-4.70925	1.53	-5.00817	1.06	-1.96224	1.53	-4.82675
1.535	-4.71303	1.535	-4.8014	1.535	-5.14639	1.07	-1.94014	1.535	-4.90021
1.54	-4.80768	1.54	-4.87596	1.54	-5.21857	1.08	-1.8652	1.54	-4.98895
1.545	-4.90921	1.545	-4.95358	1.545	-5.34113	1.09	-1.81687	1.545	-5.08618
1.55	-5.02529	1.55	-5.08223	1.55	-5.48167	1.1	-1.75073	1.55	-5.19122
1.555	-5.10707	1.555	-5.19517	1.555	-5.59985	1.11	-1.73837	1.555	-5.32303
1.56	-5.23611	1.56	-5.3132	1.56	-5.71484	1.12	-1.72633	1.56	-5.45514
1.565	-5.34582	1.565	-5.4436	1.565	-5.82832	1.13	-1.72639	1.565	-5.5817
1.57	-5.46672	1.57	-5.54931	1.57	-5.95664	1.14	-1.75942	1.57	-5.69116
1.575	-5.59682	1.575	-5.66312	1.575	-6.09649	1.15	-1.78423	1.575	-5.81075
1.58	-5.70447	1.58	-5.7854	1.58	-6.2093	1.16	-1.83162	1.58	-5.92283
1.585	-5.80363	1.585	-5.89813	1.585	-6.33138	1.17	-1.91888	1.585	-6.05809
1.59	-5.92263	1.59	-6.03336	1.59	-6.41368	1.18	-1.98121	1.59	-6.18338
1.595	-6.01126	1.595	-6.15975	1.595	-6.49574	1.19	-2.03643	1.595	-6.29443
1.6	-6.09658	1.6	-6.27494	1.6	-6.57154	1.2	-2.11032	1.6	-6.37299
1.605	-6.16805	1.605	-6.33868	1.605	-6.62184	1.21	-2.19871	1.605	-6.45873
1.61	-6.21955	1.61	-6.42982	1.61	-6.64697	1.22	-2.30434	1.61	-6.55328
1.615	-6.23751	1.615	-6.50552	1.615	-6.69324	1.23	-2.40356	1.615	-6.58313
1.62	-6.28344	1.62	-6.56657	1.62	-6.73029	1.24	-2.47672	1.62	-6.63254
1.625	-6.30671	1.625	-6.62419	1.625	-6.75179	1.25	-2.55988	1.625	-6.69158
1.63	-6.31999	1.63	-6.67555	1.63	-6.77388	1.26	-2.58876	1.63	-6.71041
1.635	-6.31161	1.635	-6.67726	1.635	-6.77484	1.27	-2.59904	1.635	-6.74578
1.64	-6.33299	1.64	-6.70084	1.64	-6.75446	1.28	-2.6285	1.64	-6.74603
1.645	-6.3374	1.645	-6.75729	1.645	-6.76686	1.29	-2.62446	1.645	-6.78783
1.65	-6.32986	1.65	-6.75572	1.65	-6.7793	1.3	-2.62998	1.65	-6.78355
1.655	-6.30743	1.655	-6.76343	1.655	-6.76426	1.31	-2.60663	1.655	-6.77542
1.66	-6.31031	1.66	-6.74801	1.66	-6.72152	1.32	-2.62317	1.66	-6.78895
1.665	-6.28298	1.665	-6.7508	1.665	-6.70719	1.33	-2.65577	1.665	-6.76496
1.67	-6.26311	1.67	-6.72396	1.67	-6.68554	1.34	-2.71413	1.67	-6.75557
1.675	-6.25701	1.675	-6.69098	1.675	-6.71187	1.35	-2.82302	1.675	-6.74799
1.68	-6.26442	1.68	-6.69519	1.68	-6.74898	1.36	-2.95754	1.68	-6.73149
1.685	-6.23647	1.685	-6.68011	1.685	-6.74887	1.37	-3.1485	1.685	-6.74594
1.69	-6.26984	1.69	-6.68141	1.69	-6.77467	1.38	-3.35907	1.69	-6.75253
1.695	-6.30015	1.695	-6.69828	1.695	-6.79268	1.39	-3.55243	1.695	-6.79855
1.7	-6.30733	1.7	-6.72873	1.7	-6.82515	1.4	-3.80663	1.7	-6.80651
1.705	-6.37538	1.705	-6.71978	1.705	-6.86214	1.41	-4.01224	1.705	-6.81803
1.71	-6.39751	1.71	-6.77176	1.71	-6.96555	1.42	-4.17212	1.71	-6.82521
1.715	-6.46643	1.715	-6.7899	1.715	-7.06572	1.43	-4.35226	1.715	-6.8735
1.72	-6.54289	1.72	-6.83031	1.72	-7.17634	1.44	-4.48446	1.72	-6.98443
1.725	-6.67397	1.725	-6.9114	1.725	-7.26844	1.45	-4.57126	1.725	-7.07722
1.73	-6.75093	1.73	-7.01839	1.73	-7.35597	1.46	-4.60932	1.73	-7.19232
1.735	-6.86669	1.735	-7.11674	1.735	-7.49732	1.47	-4.60013	1.735	-7.30266
1.74	-6.97707	1.74	-7.23522	1.74	-7.64024	1.48	-4.60633	1.74	-7.41652
1.745	-7.10567	1.745	-7.31714	1.745	-7.78133	1.49	-4.58666	1.745	-7.53021
1.75	-7.23379	1.75	-7.44774	1.75	-7.92026	1.5	-4.57559	1.75	-7.66865
1.755	-7.35266	1.755	-7.57313	1.755	-8.06681	1.51	-4.6048	1.755	-7.82263
1.76	-7.47853	1.76	-7.71581	1.76	-8.24354	1.52	-4.67727	1.76	-7.98058
1.765	-7.61944	1.765	-7.85515	1.765	-8.36587	1.53	-4.84195	1.765	-8.13544
1.77	-7.71062	1.77	-8.00465	1.77	-8.48717	1.54	-4.99078	1.77	-8.27718
1.775	-7.84834	1.775	-8.14349	1.775	-8.63368	1.55	-5.23305	1.775	-8.42016
1.78	-7.94849	1.78	-8.2818	1.78	-8.71532	1.56	-5.48639	1.78	-8.54923
1.785	-8.0143	1.785	-8.39785	1.785	-8.8668	1.57	-5.70395	1.785	-8.67383
1.79	-8.14175	1.79	-8.52502	1.79	-8.99796	1.58	-5.95425	1.79	-8.76594
1.795	-8.20492	1.795	-8.66676	1.795	-9.07199	1.59	-6.18916	1.795	-8.93212
1.8	-8.28844	1.8	-8.78493	1.8	-9.13906	1.6	-6.38497	1.8	-9.03394
1.805	-8.37245	1.805	-8.95548	1.805	-9.24045	1.61	-6.52595	1.805	-9.07464
1.81	-8.41752	1.81	-8.98973	1.81	-9.26125	1.62	-6.60319	1.81	-9.18161
1.815	-8.4545	1.815	-9.08206	1.815	-9.33603	1.63	-6.70356	1.815	-9.28485
1.82	-8.48463	1.82	-9.18033	1.82	-9.36838	1.64	-6.74456	1.82	-9.35668
1.825	-8.51241	1.825	-9.25496	1.825	-9.38146	1.65	-6.76686	1.825	-9.37831
1.83	-8.53566	1.83	-9.32839	1.83	-9.45969	1.66	-6.76395	1.83	-9.43965
1.835	-8.5145	1.835	-9.38167	1.835	-9.43738	1.67	-6.75241	1.835	-9.46151
1.84	-8.54234	1.84	-9.38586	1.84	-9.45511	1.68	-6.76684	1.84	-9.46795
1.845	-8.51987	1.845	-9.42185	1.845	-9.43759	1.69	-6.7635	1.845	-9.49089
1.85	-8.563	1.85	-9.44838	1.85	-9.45966	1.7	-6.80629	1.85	-9.49525
1.855	-8.54243	1.855	-9.48283	1.855	-9.46323	1.71	-6.87103	1.855	-9.46856
1.86	-8.5742	1.86	-9.46963	1.86	-9.46221	1.72	-7.01122	1.86	-9.51515
1.865	-8.57722	1.865	-9.50497	1.865	-9.48027	1.73	-7.20445	1.865	-9.4998
1.87	-8.60208	1.87	-9.52154	1.87	-9.52056	1.74	-7.42359	1.87	-9.50668
1.875	-8.63144	1.875	-9.51836	1.875	-9.59384	1.75	-7.68958	1.875	-9.53775
1.88	-8.68447	1.88	-9.57738	1.88	-9.64207	1.76	-7.98675	1.88	-9.56216
1.885	-8.75594	1.885	-9.61442	1.885	-9.72239	1.77	-8.29788	1.885	-9.58953
1.89	-8.8122	1.89	-9.674	1.89	-9.82753	1.78	-8.54682	1.89	-9.63458
1.895	-8.88175	1.895	-9.72195	1.895	-9.93392	1.79	-8.79059	1.895	-9.72929
1.9	-8.97633	1.9	-9.79645	1.9	-10.0772	1.8	-9.03775	1.9	-9.81558
1.905	-9.09356	1.905	-9.91522	1.905	-10.2029	1.81	-9.22759	1.905	-9.91558
1.91	-9.21865	1.91	-10.0066	1.91	-10.407	1.82	-9.34867	1.91	-10.0424
1.915	-9.36912	1.915	-10.1541	1.915	-10.5685	1.83	-9.45729	1.915	-10.1626
1.92	-9.52178	1.92	-10.3023	1.92	-10.7805	1.84	-9.48595	1.92	-10.3228
1.925	-9.70813	1.925	-10.4749	1.925	-11.0114	1.85	-9.49523	1.925	-10.5029
1.93	-9.85667	1.93	-10.6604	1.93	-11.2187	1.86	-9.50809	1.93	-10.6855
1.935	-10.047	1.935	-10.8559	1.935	-11.4717	1.87	-9.50197	1.935	-10.8853
1.94	-10.2488	1.94	-11.1354	1.94	-11.6738	1.88	-9.57203	1.94	-11.1073
1.945	-10.431	1.945	-11.3223	1.945	-11.97	1.89	-9.68511	1.945	-11.2539
1.95	-10.6191	1.95	-11.5468	1.95	-12.2319	1.9	-9.88382	1.95	-11.4531
1.955	-10.8478	1.955	-11.793	1.955	-12.4969	1.91	-10.1199	1.955	-11.6756
1.96	-11.085	1.96	-12.0618	1.96	-12.7756	1.92	-10.4437	1.96	-11.8813
1.965	-11.2844	1.965	-12.3331	1.965	-13.1168	1.93	-10.8118	1.965	-12.1197
1.97	-11.5589	1.97	-12.6417	1.97	-13.4035	1.94	-11.2617	1.97	-12.316
1.975	-11.7801	1.975	-12.8973	1.975	-13.6648	1.95	-11.675	1.975	-12.5218
1.98	-12.0495	1.98	-13.1361	1.98	-13.712	1.96	-12.1792	1.98	-12.6899
1.985	-12.2632	1.985	-13.5133	1.985	-13.561	1.97	-12.7196	1.985	-12.8442
1.99	-12.4636	1.99	-13.6637	1.99	-13.3728	1.98	-13.2679	1.99	-12.8982
1.995	-12.6804	1.995	-13.407	1.995	-12.962	1.99	-13.5418	1.995	-12.8908
2	-12.6737	2	-12.7771	2	-12.7561	2	-13.0255	2	-12.7765
2.005	-12.3267	2.005	-12.2487	2.005	-12.6621	2.01	-12.4025	2.005	-12.7202
2.01	-11.6922	2.01	-11.9538	2.01	-12.562	2.02	-12.2828	2.01	-12.7163
2.015	-11.0179	2.015	-11.8595	2.015	-12.462	2.03	-12.3586	2.015	-12.7446
2.02	-10.5944	2.02	-11.9045	2.02	-12.3561	2.04	-12.5447	2.02	-12.8029
2.025	-10.422	2.025	-11.9272	2.025	-12.1442	2.05	-12.7287	2.025	-12.9314
2.03	-10.3622	2.03	-12.0535	2.03	-12.0459	2.06	-13.0317	2.03	-13.0109
2.035	-10.4313	2.035	-12.153	2.035	-12.0255	2.07	-13.3842	2.035	-13.0803
2.04	-10.5063	2.04	-12.2762	2.04	-12.0385	2.08	-13.7961	2.04	-13.2255
2.045	-10.604	2.045	-12.3659	2.045	-12.1175	2.09	-14.261	2.045	-13.3566
2.05	-10.7064	2.05	-12.487	2.05	-12.1769	2.1	-14.7266	2.05	-13.5244
2.055	-10.8538	2.055	-12.6238	2.055	-12.2746	2.11	-15.1767	2.055	-13.6616
2.06	-10.9825	2.06	-12.7674	2.06	-12.374	2.12	-15.6758	2.06	-13.7883
2.065	-11.1219	2.065	-12.9665	2.065	-12.5004	2.13	-16.0316	2.065	-14.003
2.07	-11.2837	2.07	-13.1944	2.07	-12.6244	2.14	-16.3869	2.07	-14.1842
2.075	-11.4349	2.075	-13.384	2.075	-12.7707	2.15	-16.6425	2.075	-14.4115
2.08	-11.6028	2.08	-13.6251	2.08	-12.9291	2.16	-16.9471	2.08	-14.6515
2.085	-11.7975	2.085	-13.8481	2.085	-13.1152	2.17	-17.106	2.085	-14.9745
2.09	-11.9957	2.09	-14.0712	2.09	-13.3384	2.18	-17.2863	2.09	-15.1673
2.095	-12.1851	2.095	-14.3079	2.095	-13.5645	2.19	-17.2668	2.095	-15.404
2.1	-12.471	2.1	-14.582	2.1	-13.7815	2.2	-17.5099	2.1	-15.6902
2.105	-12.6562	2.105	-14.8306	2.105	-13.987	2.21	-17.5524	2.105	-15.9563
2.11	-12.8737	2.11	-15.0891	2.11	-14.2266	2.22	-17.3746	2.11	-16.246
2.115	-13.1576	2.115	-15.3144	2.115	-14.4661	2.23	-17.2096	2.115	-16.4625
2.12	-13.389	2.12	-15.555	2.12	-14.6598	2.24	-16.8077	2.12	-16.7502
2.125	-13.6727	2.125	-15.7606	2.125	-14.9141	2.25	-16.4455	2.125	-16.9924
2.13	-13.8405	2.13	-15.9177	2.13	-15.1885	2.26	-16.1159	2.13	-17.1228
2.135	-14.14	2.135	-16.0671	2.135	-15.4309	2.27	-15.7993	2.135	-17.3184
2.14	-14.3317	2.14	-16.2875	2.14	-15.5961	2.28	-15.2929	2.14	-17.5507
2.145	-14.6116	2.145	-16.4045	2.145	-15.7942	2.29	-14.9833	2.145	-17.7877
2.15	-14.7848	2.15	-16.5793	2.15	-16.0041	2.3	-14.7509	2.15	-17.9149
2.155	-15.037	2.155	-16.7511	2.155	-16.1377	2.31	-14.4492	2.155	-18.031
2.16	-15.2312	2.16	-16.8244	2.16	-16.3172	2.32	-14.0807	2.16	-18.201
2.165	-15.4194	2.165	-16.9383	2.165	-16.4611	2.33	-13.6207	2.165	-18.2857
2.17	-15.6019	2.17	-17.0604	2.17	-16.6329	2.34	-13.2876	2.17	-18.3432
2.175	-15.804	2.175	-17.1985	2.175	-16.7525	2.35	-12.9567	2.175	-18.4736
2.18	-15.9554	2.18	-17.212	2.18	-16.8203	2.36	-12.6893	2.18	-18.5552
2.185	-16.1343	2.185	-17.3126	2.185	-16.9831	2.37	-12.2719	2.185	-18.4809
2.19	-16.2508	2.19	-17.3053	2.19	-17.0077	2.38	-11.894	2.19	-18.5078
2.195	-16.3583	2.195	-17.4166	2.195	-17.0585	2.39	-11.5312	2.195	-18.5904
2.2	-16.5002	2.2	-17.4817	2.2	-17.0918	2.4	-11.271	2.2	-18.6676
2.205	-16.5731	2.205	-17.6392	2.205	-17.1618	2.41	-10.993	2.205	-18.6379
2.21	-16.7143	2.21	-17.6492	2.21	-17.1921	2.42	-10.7491	2.21	-18.5851
2.215	-16.7271	2.215	-17.6147	2.215	-17.3164	2.43	-10.5289	2.215	-18.4284
2.22	-16.7958	2.22	-17.6568	2.22	-17.2768	2.44	-10.3348	2.22	-18.2885
2.225	-16.8787	2.225	-17.5213	2.225	-17.2512	2.45	-10.1848	2.225	-18.1672
2.23	-16.885	2.23	-17.4274	2.23	-17.1855	2.46	-10.021	2.23	-17.9022
2.235	-16.8819	2.235	-17.3169	2.235	-17.0911	2.47	-9.92925	2.235	-17.6752
2.24	-16.8549	2.24	-17.1921	2.24	-17.0407	2.48	-9.76242	2.24	-17.4043
2.245	-16.871	2.245	-16.9956	2.245	-16.7947	2.49	-9.64562	2.245	-17.2138
2.25	-16.9148	2.25	-16.8023	2.25	-16.6127	2.5	-9.50084	2.25	-16.9156
2.255	-16.7864	2.255	-16.7516	2.255	-16.3966	2.51	-9.41473	2.255	-16.7012
2.26	-16.8041	2.26	-16.6349	2.26	-16.2604	2.52	-9.30402	2.26	-16.5198
2.265	-16.7677	2.265	-16.4378	2.265	-16.1599	2.53	-9.11846	2.265	-16.2112
2.27	-16.679	2.27	-16.2187	2.27	-15.9301	2.54	-8.99921	2.27	-15.9369
2.275	-16.5908	2.275	-15.9197	2.275	-15.8874	2.55	-8.86029	2.275	-15.6766
2.28	-16.4796	2.28	-15.7218	2.28	-15.6627	2.56	-8.77531	2.28	-15.4415
2.285	-16.3588	2.285	-15.5883	2.285	-15.4173	2.57	-8.66643	2.285	-15.2291
2.29	-16.284	2.29	-15.4974	2.29	-15.1913	2.58	-8.57566	2.29	-15.1226
2.295	-16.165	2.295	-15.3393	2.295	-15.0112	2.59	-8.55062	2.295	-14.9149
2.3	-16.0292	2.3	-15.2034	2.3	-14.9128	2.6	-8.48025	2.3	-14.7187
2.305	-15.9155	2.305	-15.0329	2.305	-14.7708	2.61	-8.47916	2.305	-14.549
2.31	-15.7953	2.31	-14.9166	2.31	-14.6372	2.62	-8.44392	2.31	-14.4517
2.315	-15.6322	2.315	-14.7931	2.315	-14.4871	2.63	-8.41893	2.315	-14.2233
2.32	-15.461	2.32	-14.5459	2.32	-14.44	2.64	-8.43661	2.32	-13.9575
2.325	-15.2668	2.325	-14.2798	2.325	-14.273	2.65	-8.45962	2.325	-13.7681
2.33	-15.0422	2.33	-14.1278	2.33	-14.1087	2.66	-8.47159	2.33	-13.5427
2.335	-14.9082	2.335	-13.9925	2.335	-13.831	2.67	-8.46762	2.335	-13.4028
2.34	-14.6808	2.34	-13.8389	2.34	-13.6485	2.68	-8.51869	2.34	-13.2122
2.345	-14.5329	2.345	-13.6135	2.345	-13.5273	2.69	-8.56848	2.345	-13.0296
2.35	-14.3245	2.35	-13.5079	2.35	-13.3974	2.7	-8.61597	2.35	-12.855
2.355	-14.1252	2.355	-13.3121	2.355	-13.192	2.71	-8.70065	2.355	-12.6986
2.36	-13.9514	2.36	-13.1799	2.36	-13.0614	2.72	-8.76096	2.36	-12.4799
2.365	-13.7939	2.365	-13.0053	2.365	-12.8731	2.73	-8.8574	2.365	-12.2802
2.37	-13.6045	2.37	-12.8104	2.37	-12.7145	2.74	-8.89307	2.37	-12.111
2.375	-13.4292	2.375	-12.5931	2.375	-12.5123	2.75	-8.97592	2.375	-11.9298
2.38	-13.2246	2.38	-12.3929	2.38	-12.3386	2.76	-9.0824	2.38	-11.7406
2.385	-13.0287	2.385	-12.2123	2.385	-12.1515	2.77	-9.09452	2.385	-11.5138
2.39	-12.8864	2.39	-12.0585	2.39	-11.9758	2.78	-9.16626	2.39	-11.3719
2.395	-12.7167	2.395	-11.8922	2.395	-11.7259	2.79	-9.18329	2.395	-11.2083
2.4	-12.6183	2.4	-11.7699	2.4	-11.6039	2.8	-9.21214	2.4	-11.0757
2.405	-12.432	2.405	-11.6236	2.405	-11.4365	2.81	-9.20544	2.405	-10.9388
2.41	-12.225	2.41	-11.4685	2.41	-11.311	2.82	-9.17542	2.41	-10.8183
2.415	-12.0862	2.415	-11.3052	2.415	-11.1825	2.83	-9.14551	2.415	-10.6637
2.42	-11.9647	2.42	-11.2058	2.42	-11.0457	2.84	-9.10677	2.42	-10.5372
2.425	-11.859	2.425	-11.1042	2.425	-10.8901	2.85	-9.10853	2.425	-10.4317
2.43	-11.6882	2.43	-10.9651	2.43	-10.758	2.86	-9.10931	2.43	-10.317
2.435	-11.5753	2.435	-10.8586	2.435	-10.6338	2.87	-9.14816	2.435	-10.2273
2.44	-11.4715	2.44	-10.7492	2.44	-10.5461	2.88	-9.20957	2.44	-10.117
2.445	-11.3452	2.445	-10.6866	2.445	-10.4343	2.89	-9.31023	2.445	-10.0532
2.45	-11.234	2.45	-10.5955	2.45	-10.3516	2.9	-9.40338	2.45	-9.98946
2.455	-11.1383	2.455	-10.5474	2.455	-10.2896	2.91	-9.45844	2.455	-9.92359
2.46	-11.0462	2.46	-10.4858	2.46	-10.2071	2.92	-9.58531	2.46	-9.8531
2.465	-10.9611	2.465	-10.4282	2.465	-10.1033	2.93	-9.6669	2.465	-9.78183
2.47	-10.9513	2.47	-10.3278	2.47	-10.1083	2.94	-9.72049	2.47	-9.7078
2.475	-10.8425	2.475	-10.2443	2.475	-9.99845	2.95	-9.67132	2.475	-9.63772
2.48	-10.7728	2.48	-10.1369	2.48	-9.93323	2.96	-9.62503	2.48	-9.54935
2.485	-10.7382	2.485	-10.1593	2.485	-9.86555	2.97	-9.49665	2.485	-9.52125
2.49	-10.6619	2.49	-10.0599	2.49	-9.82148	2.98	-9.36337	2.49	-9.46736
2.495	-10.5671	2.495	-9.99147	2.495	-9.77876	2.99	-9.13756	2.495	-9.41582
2.5	-10.5511	2.5	-9.93485	2.5	-9.74108	3	-8.90533	2.5	-9.38142

## Sheet: optimized
optimized
empty		acetone		ethanol		methanol		N,N-Dimethylformamide
Frequency	S21	Frequency	S21	Frequency	S21	Frequency	S21	Frequency	S21
1.5	-4.27881	1.5	-4.43394	1.5	-4.42858	1.5	-4.67334	1.5	-4.70456
1.505	-4.28529	1.505	-4.63394	1.505	-4.52858	1.505	-4.69081	1.505	-4.7308
1.51	-4.3087	1.51	-4.6491	1.51	-4.54587	1.51	-4.70729	1.51	-4.75889
1.515	-4.32214	1.515	-4.71385	1.515	-4.56363	1.515	-4.77447	1.515	-4.79145
1.52	-4.36744	1.52	-4.78346	1.52	-4.58061	1.52	-4.8228	1.52	-4.87585
1.525	-4.42233	1.525	-4.8856	1.525	-4.66068	1.525	-4.88063	1.525	-4.92822
1.53	-4.49133	1.53	-4.96617	1.53	-4.71942	1.53	-4.96422	1.53	-4.99988
1.535	-4.58142	1.535	-5.07424	1.535	-4.81305	1.535	-5.0616	1.535	-5.09276
1.54	-4.67489	1.54	-5.18613	1.54	-4.89843	1.54	-5.18131	1.54	-5.19531
1.545	-4.76854	1.545	-5.31537	1.545	-4.99922	1.545	-5.28612	1.545	-5.32312
1.55	-4.88342	1.55	-5.46152	1.55	-5.12273	1.55	-5.40314	1.55	-5.44912
1.555	-5.01856	1.555	-5.62096	1.555	-5.22899	1.555	-5.533	1.555	-5.58333
1.56	-5.15406	1.56	-5.74453	1.56	-5.38358	1.56	-5.67214	1.56	-5.73799
1.565	-5.29813	1.565	-5.86979	1.565	-5.52255	1.565	-5.82188	1.565	-5.88707
1.57	-5.40601	1.57	-6.02027	1.57	-5.66567	1.57	-5.95699	1.57	-6.00718
1.575	-5.56071	1.575	-6.13604	1.575	-5.81193	1.575	-6.09197	1.575	-6.14393
1.58	-5.70929	1.58	-6.28562	1.58	-5.94103	1.58	-6.24125	1.58	-6.27289
1.585	-5.83794	1.585	-6.43598	1.585	-6.10184	1.585	-6.35327	1.585	-6.40353
1.59	-5.97077	1.59	-6.54396	1.59	-6.24512	1.59	-6.4871	1.59	-6.55457
1.595	-6.10677	1.595	-6.64518	1.595	-6.3991	1.595	-6.59226	1.595	-6.65419
1.6	-6.19949	1.6	-6.7236	1.6	-6.52866	1.6	-6.70333	1.6	-6.73246
1.605	-6.29578	1.605	-6.80076	1.605	-6.6469	1.605	-6.76513	1.605	-6.81725
1.61	-6.37084	1.61	-6.86969	1.61	-6.73318	1.61	-6.85733	1.61	-6.8947
1.615	-6.45192	1.615	-6.91913	1.615	-6.81711	1.615	-6.92176	1.615	-6.94695
1.62	-6.48349	1.62	-6.99291	1.62	-6.88996	1.62	-6.94869	1.62	-6.99275
1.625	-6.56165	1.625	-6.99393	1.625	-6.94409	1.625	-7.0088	1.625	-7.0439
1.63	-6.58036	1.63	-7.02459	1.63	-7.00401	1.63	-7.05972	1.63	-7.0667
1.635	-6.59945	1.635	-7.06547	1.635	-7.05131	1.635	-7.06789	1.635	-7.08803
1.64	-6.60171	1.64	-7.0754	1.64	-7.05366	1.64	-7.07892	1.64	-7.09353
1.645	-6.64141	1.645	-7.09041	1.645	-7.08839	1.645	-7.0836	1.645	-7.10297
1.65	-6.61355	1.65	-7.10843	1.65	-7.08825	1.65	-7.09573	1.65	-7.13273
1.655	-6.63989	1.655	-7.10149	1.655	-7.07922	1.655	-7.10807	1.655	-7.13597
1.66	-6.64813	1.66	-7.12831	1.66	-7.11138	1.66	-7.13439	1.66	-7.14061
1.665	-6.67488	1.665	-7.12677	1.665	-7.11038	1.665	-7.14854	1.665	-7.18008
1.67	-6.64201	1.67	-7.12039	1.67	-7.12677	1.67	-7.12112	1.67	-7.17664
1.675	-6.61953	1.675	-7.15103	1.675	-7.11939	1.675	-7.14879	1.675	-7.17908
1.68	-6.6376	1.68	-7.18922	1.68	-7.10205	1.68	-7.16176	1.68	-7.24111
1.685	-6.66422	1.685	-7.21358	1.685	-7.11511	1.685	-7.20848	1.685	-7.26197
1.69	-6.719	1.69	-7.26745	1.69	-7.13798	1.69	-7.23059	1.69	-7.31032
1.695	-6.77789	1.695	-7.30709	1.695	-7.18856	1.695	-7.3186	1.695	-7.37826
1.7	-6.81147	1.7	-7.3734	1.7	-7.2759	1.7	-7.3801	1.7	-7.46228
1.705	-6.84116	1.705	-7.43683	1.705	-7.26678	1.705	-7.45814	1.705	-7.52663
1.71	-6.9174	1.71	-7.51002	1.71	-7.35092	1.71	-7.53504	1.71	-7.60895
1.715	-7.00792	1.715	-7.66164	1.715	-7.40724	1.715	-7.629	1.715	-7.7153
1.72	-7.12901	1.72	-7.76868	1.72	-7.50794	1.72	-7.75679	1.72	-7.88867
1.725	-7.24592	1.725	-7.91929	1.725	-7.64275	1.725	-7.92108	1.725	-8.0209
1.73	-7.39137	1.73	-8.07218	1.73	-7.76043	1.73	-8.07906	1.73	-8.16813
1.735	-7.50753	1.735	-8.2171	1.735	-7.90767	1.735	-8.22141	1.735	-8.32641
1.74	-7.63005	1.74	-8.35868	1.74	-8.03505	1.74	-8.3885	1.74	-8.47178
1.745	-7.77282	1.745	-8.51931	1.745	-8.17701	1.745	-8.5586	1.745	-8.64041
1.75	-7.95783	1.75	-8.70431	1.75	-8.34351	1.75	-8.74575	1.75	-8.84394
1.755	-8.11468	1.755	-8.89744	1.755	-8.53679	1.755	-8.94319	1.755	-9.04782
1.76	-8.27547	1.76	-9.06096	1.76	-8.70711	1.76	-9.14593	1.76	-9.22453
1.765	-8.42936	1.765	-9.25029	1.765	-8.8911	1.765	-9.32909	1.765	-9.41792
1.77	-8.58142	1.77	-9.4166	1.77	-9.04261	1.77	-9.53852	1.77	-9.62052
1.775	-8.7418	1.775	-9.54944	1.775	-9.2192	1.775	-9.73254	1.775	-9.80935
1.78	-8.87474	1.78	-9.69956	1.78	-9.40731	1.78	-9.85577	1.78	-9.97347
1.785	-9.03664	1.785	-9.82793	1.785	-9.57146	1.785	-10.0591	1.785	-10.1584
1.79	-9.17616	1.79	-10.0134	1.79	-9.701	1.79	-10.2317	1.79	-10.3258
1.795	-9.35577	1.795	-10.1909	1.795	-9.84756	1.795	-10.4539	1.795	-10.5478
1.8	-9.49988	1.8	-10.2695	1.8	-10.06	1.8	-10.6017	1.8	-10.6826
1.805	-9.58623	1.805	-10.3499	1.805	-10.2013	1.805	-10.7348	1.805	-10.8174
1.81	-9.73496	1.81	-10.5112	1.81	-10.3137	1.81	-10.9157	1.81	-11.0009
1.815	-9.84972	1.815	-10.6332	1.815	-10.4542	1.815	-11.056	1.815	-11.1607
1.82	-9.96296	1.82	-10.7463	1.82	-10.6216	1.82	-11.2107	1.82	-11.3014
1.825	-10.123	1.825	-10.8143	1.825	-10.7415	1.825	-11.3485	1.825	-11.4677
1.83	-10.2155	1.83	-10.9189	1.83	-10.8824	1.83	-11.4943	1.83	-11.5666
1.835	-10.3293	1.835	-11.0363	1.835	-10.9895	1.835	-11.6096	1.835	-11.6707
1.84	-10.4492	1.84	-11.1502	1.84	-11.092	1.84	-11.6653	1.84	-11.7817
1.845	-10.5747	1.845	-11.2646	1.845	-11.2102	1.845	-11.7977	1.845	-11.9625
1.85	-10.7036	1.85	-11.3743	1.85	-11.2967	1.85	-11.9425	1.85	-12.0666
1.855	-10.8662	1.855	-11.5504	1.855	-11.38	1.855	-12.0684	1.855	-12.2768
1.86	-10.9988	1.86	-11.6493	1.86	-11.5423	1.86	-12.2309	1.86	-12.4133
1.865	-11.1543	1.865	-11.7926	1.865	-11.698	1.865	-12.4538	1.865	-12.5867
1.87	-11.3254	1.87	-11.9441	1.87	-11.8347	1.87	-12.5882	1.87	-12.7696
1.875	-11.5258	1.875	-12.1712	1.875	-11.9769	1.875	-12.7841	1.875	-12.9923
1.88	-11.7399	1.88	-12.3838	1.88	-12.158	1.88	-13.0222	1.88	-13.2118
1.885	-12.0183	1.885	-12.6546	1.885	-12.362	1.885	-13.3151	1.885	-13.5342
1.89	-12.3199	1.89	-12.9743	1.89	-12.6107	1.89	-13.6678	1.89	-13.8187
1.895	-12.6298	1.895	-13.2975	1.895	-12.8395	1.895	-14.0467	1.895	-14.226
1.9	-12.9455	1.9	-13.6284	1.9	-13.2068	1.9	-14.4643	1.9	-14.5755
1.905	-13.2372	1.905	-13.9284	1.905	-13.5728	1.905	-14.8788	1.905	-14.9311
1.91	-13.4135	1.91	-14.3034	1.91	-13.9612	1.91	-15.3635	1.91	-15.2911
1.915	-13.5542	1.915	-14.5534	1.915	-14.5773	1.915	-15.6415	1.915	-15.4239
1.92	-13.281	1.92	-14.7886	1.92	-14.937	1.92	-15.7632	1.92	-15.3751
1.925	-12.751	1.925	-14.8545	1.925	-14.8385	1.925	-15.5695	1.925	-15.2716
1.93	-12.2419	1.93	-14.0541	1.93	-14.7085	1.93	-15.3579	1.93	-15.3694
1.935	-11.8514	1.935	-13.3555	1.935	-14.6572	1.935	-15.3947	1.935	-15.7346
1.94	-11.6189	1.94	-12.9879	1.94	-14.5209	1.94	-15.5119	1.94	-16.1063
1.945	-11.6495	1.945	-12.9862	1.945	-14.4182	1.945	-15.7711	1.945	-16.6024
1.95	-11.828	1.95	-13.2771	1.95	-14.3882	1.95	-15.9916	1.95	-17.0994
1.955	-12.1134	1.955	-13.7017	1.955	-14.5074	1.955	-16.5478	1.955	-17.7513
1.96	-12.4916	1.96	-14.1981	1.96	-14.7828	1.96	-17.037	1.96	-18.3973
1.965	-12.9212	1.965	-14.6403	1.965	-15.1195	1.965	-17.4841	1.965	-18.9855
1.97	-13.1836	1.97	-15.1198	1.97	-15.4141	1.97	-17.9006	1.97	-19.5138
1.975	-13.6229	1.975	-15.5304	1.975	-15.8168	1.975	-18.4333	1.975	-20.2268
1.98	-14.0227	1.98	-16.1092	1.98	-16.1895	1.98	-19.0584	1.98	-21.0364
1.985	-14.4279	1.985	-16.5192	1.985	-16.6525	1.985	-19.4112	1.985	-21.7287
1.99	-14.764	1.99	-17.0223	1.99	-16.9967	1.99	-19.7933	1.99	-22.3034
1.995	-15.098	1.995	-17.4597	1.995	-17.4412	1.995	-20.2861	1.995	-23.0666
2	-15.4392	2	-17.9056	2	-17.7586	2	-20.6892	2	-23.5386
2.005	-15.803	2.005	-18.369	2.005	-18.1791	2.005	-21.0068	2.005	-23.9346
2.01	-16.1082	2.01	-18.9282	2.01	-18.483	2.01	-21.3682	2.01	-24.2877
2.015	-16.5134	2.015	-19.4392	2.015	-18.8332	2.015	-21.5837	2.015	-24.4431
2.02	-16.9217	2.02	-19.9588	2.02	-19.2378	2.02	-21.7644	2.02	-24.4388
2.025	-17.311	2.025	-20.5745	2.025	-19.6363	2.025	-21.8186	2.025	-24.0809
2.03	-17.6993	2.03	-21.1423	2.03	-19.8689	2.03	-21.6729	2.03	-23.6887
2.035	-18.0396	2.035	-21.6433	2.035	-20.2568	2.035	-21.513	2.035	-22.9003
2.04	-18.4838	2.04	-22.1179	2.04	-20.4651	2.04	-21.1852	2.04	-22.2504
2.045	-18.8872	2.045	-22.5081	2.045	-20.612	2.045	-20.7958	2.045	-21.4007
2.05	-19.2478	2.05	-22.7404	2.05	-20.6793	2.05	-20.3211	2.05	-20.5649
2.055	-19.5147	2.055	-22.8074	2.055	-20.6898	2.055	-19.7431	2.055	-19.8607
2.06	-19.8486	2.06	-22.7604	2.06	-20.6793	2.06	-19.2039	2.06	-19.149
2.065	-20.0451	2.065	-22.4815	2.065	-20.469	2.065	-18.6154	2.065	-18.3616
2.07	-20.2227	2.07	-22.1326	2.07	-20.1933	2.07	-18.1599	2.07	-17.7655
2.075	-20.3961	2.075	-21.7442	2.075	-19.9391	2.075	-17.5519	2.075	-17.134
2.08	-20.351	2.08	-21.186	2.08	-19.561	2.08	-17.1521	2.08	-16.5549
2.085	-20.3366	2.085	-20.6181	2.085	-19.1435	2.085	-16.5887	2.085	-16.039
2.09	-20.1653	2.09	-19.9325	2.09	-18.7501	2.09	-16.1462	2.09	-15.5271
2.095	-19.8396	2.095	-19.4139	2.095	-18.352	2.095	-15.629	2.095	-15.0588
2.1	-19.4987	2.1	-18.9573	2.1	-17.9312	2.1	-15.3478	2.1	-14.7429
2.105	-19.3522	2.105	-18.3884	2.105	-17.4927	2.105	-14.9994	2.105	-14.2956
2.11	-19.0857	2.11	-17.8568	2.11	-17.1579	2.11	-14.6529	2.11	-13.9683
2.115	-18.7349	2.115	-17.3561	2.115	-16.6906	2.115	-14.3695	2.115	-13.6334
2.12	-18.3999	2.12	-16.9056	2.12	-16.3225	2.12	-14.0214	2.12	-13.2724
2.125	-18.1366	2.125	-16.5533	2.125	-15.9391	2.125	-13.7726	2.125	-12.9582
2.13	-17.7931	2.13	-16.108	2.13	-15.6418	2.13	-13.4972	2.13	-12.6953
2.135	-17.4252	2.135	-15.6655	2.135	-15.2486	2.135	-13.239	2.135	-12.3851
2.14	-17.0697	2.14	-15.315	2.14	-14.9539	2.14	-12.9399	2.14	-12.1516
2.145	-16.6903	2.145	-14.8829	2.145	-14.6105	2.145	-12.6238	2.145	-11.8482
2.15	-16.3633	2.15	-14.4914	2.15	-14.2363	2.15	-12.369	2.15	-11.5722
2.155	-15.9628	2.155	-14.1122	2.155	-13.9318	2.155	-12.0669	2.155	-11.2947
2.16	-15.5991	2.16	-13.6836	2.16	-13.6023	2.16	-11.7921	2.16	-11.031
2.165	-15.2642	2.165	-13.2888	2.165	-13.2559	2.165	-11.5061	2.165	-10.7794
2.17	-14.8932	2.17	-12.981	2.17	-12.9337	2.17	-11.2558	2.17	-10.5622
2.175	-14.5233	2.175	-12.5906	2.175	-12.6469	2.175	-10.9086	2.175	-10.2338
2.18	-14.0795	2.18	-12.1607	2.18	-12.2991	2.18	-10.6115	2.18	-9.93321
2.185	-13.7058	2.185	-11.7884	2.185	-11.9315	2.185	-10.3183	2.185	-9.66926
2.19	-13.3904	2.19	-11.4741	2.19	-11.6458	2.19	-10.074	2.19	-9.46295
2.195	-12.9957	2.195	-11.1507	2.195	-11.3396	2.195	-9.82731	2.195	-9.19325
2.2	-12.624	2.2	-10.8343	2.2	-11.0278	2.2	-9.55618	2.2	-8.91341
2.205	-12.2616	2.205	-10.494	2.205	-10.7497	2.205	-9.31228	2.205	-8.67175
2.21	-11.896	2.21	-10.1365	2.21	-10.4412	2.21	-9.04258	2.21	-8.44154
2.215	-11.5451	2.215	-9.86863	2.215	-10.1273	2.215	-8.833	2.215	-8.24134
2.22	-11.2269	2.22	-9.57633	2.22	-9.91045	2.22	-8.66097	2.22	-8.04912
2.225	-10.9745	2.225	-9.31638	2.225	-9.65768	2.225	-8.46448	2.225	-7.85863
2.23	-10.6432	2.23	-9.13111	2.23	-9.37967	2.23	-8.25247	2.23	-7.71944
2.235	-10.4084	2.235	-8.94167	2.235	-9.22197	2.235	-8.13558	2.235	-7.59271
2.24	-10.1285	2.24	-8.7229	2.24	-9.03211	2.24	-7.98506	2.24	-7.47373
2.245	-9.9308	2.245	-8.58587	2.245	-8.82715	2.245	-7.86238	2.245	-7.38391
2.25	-9.7223	2.25	-8.44191	2.25	-8.71329	2.25	-7.77248	2.25	-7.28788
2.255	-9.55621	2.255	-8.32152	2.255	-8.55498	2.255	-7.70233	2.255	-7.22614
2.26	-9.40139	2.26	-8.21291	2.26	-8.45158	2.26	-7.62356	2.26	-7.13012
2.265	-9.21907	2.265	-8.06192	2.265	-8.3295	2.265	-7.51506	2.265	-7.05934
2.27	-9.0691	2.27	-7.91873	2.27	-8.185	2.27	-7.43479	2.27	-6.96868
2.275	-8.92595	2.275	-7.81059	2.275	-8.09524	2.275	-7.35235	2.275	-6.90838
2.28	-8.81544	2.28	-7.74831	2.28	-7.98005	2.28	-7.3131	2.28	-6.88607
2.285	-8.69635	2.285	-7.68536	2.285	-7.9091	2.285	-7.25208	2.285	-6.82634
2.29	-8.5927	2.29	-7.60749	2.29	-7.83164	2.29	-7.18903	2.29	-6.76904
2.295	-8.47438	2.295	-7.53616	2.295	-7.77536	2.295	-7.08789	2.295	-6.6876
2.3	-8.34704	2.3	-7.44904	2.3	-7.6908	2.3	-7.02921	2.3	-6.63839
2.305	-8.20152	2.305	-7.33668	2.305	-7.60455	2.305	-6.93404	2.305	-6.53178
2.31	-8.10736	2.31	-7.24356	2.31	-7.52753	2.31	-6.83885	2.31	-6.47778
2.315	-7.97606	2.315	-7.10284	2.315	-7.42667	2.315	-6.72788	2.315	-6.35426
2.32	-7.84396	2.32	-6.99644	2.32	-7.314	2.32	-6.62348	2.32	-6.24876
2.325	-7.6966	2.325	-6.8608	2.325	-7.19785	2.325	-6.50846	2.325	-6.15728
2.33	-7.58335	2.33	-6.77396	2.33	-7.11246	2.33	-6.41744	2.33	-6.06586
2.335	-7.44285	2.335	-6.69251	2.335	-7.00304	2.335	-6.3417	2.335	-5.97808
2.34	-7.31756	2.34	-6.57706	2.34	-6.91046	2.34	-6.2147	2.34	-5.88181
2.345	-7.21998	2.345	-6.45943	2.345	-6.83941	2.345	-6.10912	2.345	-5.77965
2.35	-7.08034	2.35	-6.3531	2.35	-6.72153	2.35	-6.0356	2.35	-5.6868
2.355	-6.96243	2.355	-6.24623	2.355	-6.62055	2.355	-5.93063	2.355	-5.59661
2.36	-6.81894	2.36	-6.15881	2.36	-6.51404	2.36	-5.84472	2.36	-5.49158
2.365	-6.71723	2.365	-6.05006	2.365	-6.42093	2.365	-5.71892	2.365	-5.4155
2.37	-6.62014	2.37	-5.96066	2.37	-6.31391	2.37	-5.63104	2.37	-5.33626
2.375	-6.5173	2.375	-5.85334	2.375	-6.21946	2.375	-5.56112	2.375	-5.26018
2.38	-6.41301	2.38	-5.79013	2.38	-6.11665	2.38	-5.49519	2.38	-5.20304
2.385	-6.32575	2.385	-5.75325	2.385	-6.03824	2.385	-5.42583	2.385	-5.13063
2.39	-6.24659	2.39	-5.6924	2.39	-5.97533	2.39	-5.39159	2.39	-5.09071
2.395	-6.19683	2.395	-5.6553	2.395	-5.92136	2.395	-5.35534	2.395	-5.0501
2.4	-6.12079	2.4	-5.58963	2.4	-5.86285	2.4	-5.29317	2.4	-5.01431
2.405	-6.05528	2.405	-5.55932	2.405	-5.83455	2.405	-5.24914	2.405	-4.98536
2.41	-5.98196	2.41	-5.53079	2.41	-5.78717	2.41	-5.2322	2.41	-4.95949
2.415	-5.92808	2.415	-5.50194	2.415	-5.74737	2.415	-5.19618	2.415	-4.93246
2.42	-5.89636	2.42	-5.48048	2.42	-5.70331	2.42	-5.18892	2.42	-4.92054
2.425	-5.83805	2.425	-5.46228	2.425	-5.66866	2.425	-5.16027	2.425	-4.90649
2.43	-5.81825	2.43	-5.43822	2.43	-5.65455	2.43	-5.14475	2.43	-4.89838
2.435	-5.79183	2.435	-5.42773	2.435	-5.63453	2.435	-5.13814	2.435	-4.89056
2.44	-5.7485	2.44	-5.42492	2.44	-5.62234	2.44	-5.11583	2.44	-4.87068
2.445	-5.73231	2.445	-5.40814	2.445	-5.59649	2.445	-5.1039	2.445	-4.88717
2.45	-5.68799	2.45	-5.40101	2.45	-5.59637	2.45	-5.1129	2.45	-4.89161
2.455	-5.66114	2.455	-5.37876	2.455	-5.58802	2.455	-5.0838	2.455	-4.87597
2.46	-5.64503	2.46	-5.36728	2.46	-5.57693	2.46	-5.07228	2.46	-4.87783
2.465	-5.62421	2.465	-5.36534	2.465	-5.56137	2.465	-5.05767	2.465	-4.85849
2.47	-5.61261	2.47	-5.34196	2.47	-5.54192	2.47	-5.05133	2.47	-4.85936
2.475	-5.56995	2.475	-5.32453	2.475	-5.52819	2.475	-5.03436	2.475	-4.8488
2.48	-5.54013	2.48	-5.278	2.48	-5.49263	2.48	-5.00061	2.48	-4.81122
2.485	-5.52631	2.485	-5.29121	2.485	-5.4668	2.485	-5.01026	2.485	-4.81754
2.49	-5.51552	2.49	-5.27299	2.49	-5.46715	2.49	-4.99235	2.49	-4.81929
2.495	-5.50484	2.495	-5.2703	2.495	-5.43701	2.495	-4.97666	2.495	-4.80818
2.5	-5.47279	2.5	-5.24452	2.5	-5.42682	2.5	-4.97668	2.5	-4.79613
